# Supplementary material for: Magnitude and associated factors of neonatal mortality among neonates admitted at Dessie comprehensive specialized hospital, Northeast, Ethiopia
Source: Front Pediatr. 2025 Jul 10;13:1466599. doi: 10.3389/fped.2025.1466599 (PMC12286816; doi:10.3389/fped.2025.1466599)
Supplement: Supplementary file 1 [file Datasheet1.xlsx]

## Sheet: Prenatal death- DCSH
neonage	sex	adress	Nkg	moage	geage	lbw	prematur	Sepsi	RDS	Aspyhxi	malforma	hypogly	hypother	Meconu	Joundice	modedelivery	ANC	Multiplepre	parity	staytime	t0	placedelivery	apgarscore	aliv	Death	parentadress	Anemia	kgcata	magecata	geagecata	apgarcata	ANCCATA	temoecat	nagecata	paritycata	Staytimecata
4	2	Dessie	2160	36	39	No	no	no	no	no	no	no	no	no	yes	SVD	5	no	2	8	37.3	same fac	7	yes	no	Rural	#NULL!	2	3	2	2	2	3	1	1	2
16	2	Habru	4315	45	40	No	no	no	no	no	no	no	no	no	no	SVD	5	No	1	3	36.6	same fac	6	yes	no	Urban	#NULL!	4	3	2	1	2	2	2	1	1
6	2	Wodie	2875	26	38	No	no	no	no	no	yes	no	no	no	no	SVD	6	No	2	11	38.2	Home del	9	yes	no	Rural	#NULL!	3	2	2	2	2	3	1	1	2
1	2	Dessie	3010	36	38	No	no	no	no	no	no	Yes	no	no	no	SVD	2	No	3	1	35.5	same fac	9	No	no	Rural	#NULL!	3	3	2	2	1	1	1	1	1
3	2	Tenta	2545	30	40	No	no	no	no	no	yes	no	no	no	no	SVD	2	No	1	3	36.1	same fac	5	No	no	Urban	#NULL!	3	2	2	1	1	1	1	1	1
1	2	Afar	3180	24	37	No	no	no	no	no	yes	no	no	no	no	SVD	1	No	2	6	37	same fac	9	yes	no	Rural	#NULL!	3	2	1	2	1	2	1	1	1
1	2	Dessie	1721	22	38	No	yes	no	no	yes	no	no	no	no	no	SVD	3	No	2	1	31	Reffere	8	No	yes	Rural	#NULL!	2	2	2	2	1	1	1	1	1
1	2	woreilu	2510	29	40	No	no	yes	no	no	no	no	no	no	no	SVD	4	No	1	2	35	Reffere	7	yes	no	Rural	#NULL!	3	2	2	2	2	1	1	1	1
1	2	Dessie	3170	25	40	No	no	yes	no	no	no	no	no	no	no	CS	3	No	2	5	35	Reffere	9	yes	no	Rural	#NULL!	3	2	2	2	1	1	1	1	1
1	2	Tenta	2810	26	40	No	no	yes	no	no	no	no	no	no	no	SVD	1	No	1	3	34	same fac	8	yes	no	Urban	#NULL!	3	2	2	2	1	1	1	1	1
1	2	Dessie	2700	26	38	No	yes	no	no	yes	no	no	no	no	no	SVD	3	No	2	1	35	Reffere	3	no	yes	Rural	#NULL!	3	2	2	1	1	1	1	1	1
3	2	Wogdie	2000	19	36	No	no	no	no	no	no	no	no	no	yes	CS	2	No	1	3	34	same fac	9	yes	no	Urban	#NULL!	2	1	1	2	1	1	1	1	1
1	2	Dessie	2040	32	41	No	no	no	no	no	no	no	no	no	no	SVD	2	No	2	1	36	Reffere	8	yes	no	Rural	#NULL!	2	2	2	2	1	1	1	1	1
11	2	Dessie	2995	28	38	No	no	no	no	no	no	no	no	no	no	SVD	1	No	5	1	36	Home del	9	yes	no	Urban	#NULL!	3	2	2	2	1	1	2	2	1
2	2	Kobo	2390	23	38	No	no	no	no	no	yes	no	no	no	no	SVD	3	No	2	5	36.4	same fac	9	yes	no	Urban	#NULL!	2	2	2	2	1	1	1	1	1
4	2	Dessie	1800	36	39	No	no	yes	yes	yes	no	no	no	no	no	CS	1	No	6	1	35.8	same fac	8	yes	no	Rural	#NULL!	2	3	2	2	1	1	1	2	1
1	2	Dessie	2655	36	39	No	no	no	no	no	no	no	Yes	no	no	SVD	2	No	5	5	34.5	Reffere	9	yes	no	Rural	#NULL!	3	3	2	2	1	1	1	2	1
11	2	Dessie	2805	25	39	No	no	no	no	no	no	no	no	no	no	SVD	3	No	4	2	35.9	same fac	8	yes	no	Urban	#NULL!	3	2	2	2	1	1	2	2	1
1	2	Kutaber	1400	21	36	yes	yes	no	yes	no	no	no	no	no	no	SVD	1	No	1	8	36.8	Reffere	8	yes	no	Rural	#NULL!	1	2	1	2	1	2	1	1	2
6	2	Dessie	3030	25	40	No	no	no	yes	no	no	no	no	yes	no	SVD	1	No	3	1	36.4	same fac	9	yes	yes	Urban	#NULL!	3	2	2	2	1	1	1	1	1
1	2	Dessie	3540	26	40	No	no	yes	no	yes	no	no	no	no	no	SVD	4	No	2	1	36.3	Reffere	9	yes	no	Rural	#NULL!	3	2	2	2	2	1	1	1	1
1	2	Haik	1800	19	38	No	no	yes	yes	no	no	no	no	no	no	SVD	5	No	2	1	36.6	same fac	9	yes	no	Urban	#NULL!	2	1	2	2	2	2	1	1	1
11	2	Dessie	2500	92	41	No	no	yes	yes	no	no	no	Yes	no	no	SVD	4	No	3	1	36	Reffere	9	Yes	no	Rural	#NULL!	3	3	2	2	2	1	2	1	1
1	2	Dessie	3000	25	41	No	no	yes	no	no	no	no	no	no	yes	SVD	5	No	2	1	33.3	same fac	7	ye	no	Urban	#NULL!	3	2	2	2	2	1	1	1	1
1	2	Dessie	3000	25	40	No	no	yes	no	no	no	no	no	no	no	SVD	4	No	1	2	36.2	Reffere	9	Yes	yes	Urban	#NULL!	3	2	2	2	2	1	1	1	1
1	2	Delanta	3360	52	38	No	no	no	no	yes	no	no	no	no	no	SVD	6	No	2	11	36	same fac	9	yes	no	Urban	#NULL!	3	3	2	2	2	1	1	1	2
1	2	Dessie	2160	36	39	No	no	no	no	no	no	no	no	no	yes	SVD	5	No	2	8	37.3	same fac	8	yes	no	Urban	#NULL!	2	3	2	2	2	3	1	1	2
3	2	Habru	4315	45	40	No	no	no	no	no	no	no	no	no	no	SVD	5	No	1	3	36.6	same fac	8	yes	no	Urban	#NULL!	4	3	2	2	2	2	1	1	1
1	2	Wodie	2875	26	38	No	no	no	no	no	yes	no	no	no	no	SVD	6	No	2	11	38.2	Home del	9	yes	no	Urban	#NULL!	3	2	2	2	2	3	1	1	2
3	2	Dessie	3010	36	38	No	no	no	no	no	no	Yes	no	no	no	SVD	2	No	3	1	35.5	same fac	5	No	no	Urban	#NULL!	3	3	2	1	1	1	1	1	1
2	2	Tenta	2545	30	40	No	no	no	no	no	no	no	no	no	no	SVD	2	No	1	1	36.1	same fac	8	No	no	Urban	#NULL!	3	2	2	2	1	1	1	1	1
1	2	Afar	3180	24	37	No	no	no	no	no	no	no	no	no	no	SVD	1	No	2	6	37	same fac	8	yes	no	Rural	#NULL!	3	2	1	2	1	2	1	1	1
1	2	Dessie	1721	22	38	No	yes	no	no	no	no	no	no	no	no	SVD	3	No	2	1	31	Reffere	8	yes	no	Urban	#NULL!	2	2	2	2	1	1	1	1	1
5	2	woreilu	2510	29	40	No	yes	yes	no	no	no	no	no	no	no	SVD	4	No	1	2	35	Reffere	8	yes	yes	Rural	#NULL!	3	2	2	2	2	1	1	1	1
4	2	Dessie	3170	25	40	No	no	yes	no	no	no	no	no	no	no	CS	3	No	2	5	35	Reffere	8	yes	no	Urban	#NULL!	3	2	2	2	1	1	1	1	1
1	2	Tenta	2810	26	40	No	no	yes	no	no	no	no	no	no	no	SVD	1	No	1	3	34	same fac	8	yes	no	Rural	#NULL!	3	2	2	2	1	1	1	1	1
1	2	Dessie	2700	26	38	No	no	no	no	yes	no	no	no	no	no	SVD	3	No	2	1	35	same fac	9	no	no	Rural	#NULL!	3	2	2	2	1	1	1	1	1
6	2	Wogdie	2000	19	36	No	no	yes	no	no	no	no	no	no	yes	CS	2	No	1	3	34	same fac	8	yes	yes	Rural	#NULL!	2	1	1	2	1	1	1	1	1
1	2	Dessie	2040	32	41	No	no	no	no	no	no	no	no	no	no	SVD	2	No	2	1	36	Reffere	8	yes	no	Urban	#NULL!	2	2	2	2	1	1	1	1	1
11	2	Dessie	2995	28	38	No	no	yes	no	yes	no	no	no	no	no	SVD	1	No	5	1	36	Reffere	7	yes	no	Urban	#NULL!	3	2	2	2	1	1	2	2	1
1	2	Kobo	2390	23	38	No	no	no	no	no	yes	no	no	no	no	SVD	3	No	2	5	36.4	same fac	6	yes	no	Urban	#NULL!	2	2	2	1	1	1	1	1	1
1	2	Dessie	1800	36	39	No	no	yes	yes	yes	no	no	no	no	no	CS	1	No	6	1	35.8	same fac	9	yes	no	Urban	#NULL!	2	3	2	2	1	1	1	2	1
1	2	Dessie	2655	36	39	No	no	no	no	no	no	no	Yes	no	no	SVD	2	No	5	5	34.5	Reffere	8	yes	no	Rural	#NULL!	3	3	2	2	1	1	1	2	1
20	2	Dessie	2805	25	39	No	no	yes	no	no	no	no	no	no	no	SVD	3	No	4	2	35.9	same fac	5	yes	no	Rural	#NULL!	3	2	2	1	1	1	2	2	1
1	2	Kutaber	1400	21	36	yes	yes	no	no	no	no	no	no	no	no	SVD	1	No	1	8	36.8	Reffere	6	yes	no	Urban	#NULL!	1	2	1	1	1	2	1	1	2
1	2	Dessie	3030	25	40	No	no	no	no	no	no	no	no	no	no	SVD	1	No	3	1	36.4	same fac	7	yes	no	Rural	#NULL!	3	2	2	2	1	1	1	1	1
1	2	Dessie	3540	26	40	No	no	yes	no	yes	no	no	no	no	no	SVD	4	No	2	1	36.3	Reffere	9	yes	yes	Urban	#NULL!	3	2	2	2	2	1	1	1	1
2	2	Haik	1800	19	38	No	no	yes	yes	no	no	no	no	no	no	SVD	5	No	2	1	36.6	same fac	8	yes	no	Rural	#NULL!	2	1	2	2	2	2	1	1	1
1	2	Dessie	2500	92	41	No	no	no	no	no	no	no	Yes	no	no	SVD	4	No	3	1	36	Reffere	9	Yes	no	Rural	#NULL!	3	3	2	2	2	1	1	1	1
1	2	Dessie	3000	25	41	No	no	yes	no	no	no	no	no	no	yes	SVD	5	No	2	1	33.3	same fac	7	ye	no	Urban	#NULL!	3	2	2	2	2	1	1	1	1
2	2	Dessie	3000	25	40	No	no	no	no	no	no	no	no	no	no	SVD	4	No	1	2	36.2	Reffere	9	Yes	no	Rural	#NULL!	3	2	2	2	2	1	1	1	1
1	2	Delanta	3360	52	38	No	no	no	no	yes	no	no	no	no	no	SVD	6	No	2	4	36	same fac	5	yes	no	Urban	#NULL!	3	3	2	1	2	1	1	1	1
5	2	Albuko	1905	36	39	No	no	no	no	no	no	no	no	no	yes	SVD	5	No	3	4	37.9	same fac	8	yes	no	Rural	#NULL!	2	3	2	2	2	3	1	1	1
16	2	Wodie	1350	45	40	No	no	no	no	no	no	no	no	no	no	SVD	5	No	2	5	35.5	same fac	9	Yes	no	Urban	#NULL!	1	3	2	2	2	1	2	1	1
6	2	Dessie	3545	26	38	No	no	no	no	no	yes	no	no	no	no	SVD	6	No	5	3	36	same fac	8	yes	no	Rural	#NULL!	3	2	2	2	2	1	1	2	1
1	2	Dessie	2545	36	38	No	no	no	no	no	no	Yes	no	no	no	SVD	2	No	1	11	33.9	same fac	8	yes	no	Urban	#NULL!	3	3	2	2	1	1	1	1	2
3	2	Afar	2510	30	40	No	no	no	no	no	yes	no	no	no	no	SVD	2	No	1	4	37	Reffere	7		yes	Rural	#NULL!	3	2	2	2	1	2	1	1	1
1	2	Dessie	3000	24	37	No	no	no	no	no	yes	no	no	no	no	SVD	1	No	4	3	31	Reffere	9	yes	no	Urban	#NULL!	3	2	1	2	1	1	1	2	1
1	2	woreilu	2600	22	38	No	yes	no	no	no	no	no	no	no	no	SVD	3	No	1	1	36	same fac	9	yes	no	Urban	#NULL!	3	2	2	2	1	1	1	1	1
1	2	kemissie	2300	29	40	No	yes	yes	no	no	no	no	no	no	no	SVD	4	No	2	1	35	same fac	5	yes	no	Rural	#NULL!	2	2	2	1	2	1	1	1	1
1	2	Tehuled	2700	25	40	No	no	no	no	no	no	no	no	no	no	CS	3	No	2	3	34	same fac	9	yes	no	Rural	#NULL!	3	2	2	2	1	1	1	1	1
1	2	Dessie	2500	26	40	No	no	no	no	no	no	no	no	no	no	SVD	1	No	3	5	34	Reffere	9	yes	no	Rural	#NULL!	3	2	2	2	1	1	1	1	1
3	2	Wogdie	2040	26	38	No	no	no	no	yes	no	no	no	no	no	SVD	3	No	2	3	45	Reffere	9	no	no	Urban	#NULL!	2	2	2	2	1	3	1	1	1
1	2	kemissie	2750	19	36	No	no	no	no	no	no	no	no	no	yes	CS	2	No	1	1	35.8	same fac	5	yes	no	Rural	#NULL!	3	1	1	1	1	1	1	1	1
1	2	Dessie	2300	32	41	yes	no	no	no	no	no	no	no	no	no	SVD	2	No	3	2	36	same fac	8	yes	no	Rural	#NULL!	2	2	2	2	1	1	1	1	1
2	2	Kobo	1500	28	38	No	no	no	no	yes	no	no	no	no	no	SVD	1	No	1	1	36	same fac	7	yes	no	Urban	#NULL!	1	2	2	2	1	1	1	1	1
1	2	Batie	3070	23	38	No	no	no	no	no	yes	no	no	no	no	SVD	3	No	2	1	36	same fac	9	yes	no	Urban	#NULL!	3	2	2	2	1	1	1	1	1
1	2	Dessie	1535	36	39	No	no	yes	no	yes	no	no	no	no	no	CS	1	No	2	12	35.9	Reffere	8	yes	no	Rural	#NULL!	2	3	2	2	1	1	1	1	2
11	2	Dessie	3030	36	39	No	no	no	no	no	no	no	Yes	no	no	SVD	2	No	3	1	36.8	same fac	7	yes	no	Urban	#NULL!	3	3	2	2	1	2	2	1	1
1	2	Kutaber	3540	25	39	No	no	no	no	no	no	no	no	no	no	SVD	3	No	2	5	35.5	same fac	8	yes	yes	Urban	#NULL!	3	2	2	2	1	1	1	1	1
1	2	Tenta	3690	21	36	yes	yes	no	no	no	no	no	no	no	no	SVD	1	No	1	2	36.4	same fac	9	yes	no	Urban	#NULL!	3	2	1	2	1	1	1	1	1
1	2	Dessie	1800	25	40	No	no	no	no	no	no	no	no	no	no	SVD	1	No	2	8	36	same fac	9	yes	no	Urban	#NULL!	2	2	2	2	1	1	1	1	2
3	2	Dessie	2500	26	40	No	no	yes	no	yes	no	no	no	no	no	SVD	4	No	3	1	36	Reffere	8	yes	no	Urban	#NULL!	3	2	2	2	2	1	1	1	1
11	2	Dessie	2400	19	38	No	no	no	no	no	no	no	no	no	no	SVD	5	No	1	3	33.3	same fac	8	yes	yes	Rural	#NULL!	2	1	2	2	2	1	2	1	1
1	2	Dessie	3115	92	41	No	no	yes	no	no	no	no	Yes	no	no	SVD	4	No	2	1	36.2	Reffere	8	Yes	no	Urban	#NULL!	3	3	2	2	2	1	1	1	1
1	2	Dessie	3000	25	41	No	no	no	no	no	no	no	no	no	yes	SVD	5	No	3	1	33	same fac	8	ye	no	Urban	#NULL!	3	2	2	2	2	1	1	1	1
6	2	Dessie	2000	25	40	No	no	yes	no	no	no	no	no	no	no	SVD	4	No	2	1	35	same fac	9	Yes	no	Urban	#NULL!	2	2	2	2	2	1	1	1	1
11	2	Delanta	3820	52	38	No	no	no	no	yes	no	no	no	no	no	SVD	2	No	3	1	37.6	same fac	7	yes	no	Rural	#NULL!	3	3	2	2	1	3	2	1	1
8	2	Albuko	1905	36	39	No	no	no	no	no	no	no	no	no	yes	SVD	2	No	3	4	37.9	same fac	8	yes	no	Rural	#NULL!	2	3	2	2	1	3	2	1	1
1	2	Wodie	1350	45	40	No	no	no	no	no	no	no	no	no	no	SVD	3	No	2	5	35.5	same fac	8	yes	yes	Rural	#NULL!	1	3	2	2	1	1	1	1	1
1	2	Dessie	3545	26	38	No	no	no	yes	no	yes	no	no	no	no	SVD	4	No	5	3	36	same fac	9	yes	no	Rural	#NULL!	3	2	2	2	2	1	1	2	1
6	2	Dessie	2545	36	38	No	no	no	yes	no	no	Yes	Yes	no	no	SVD	2	No	1	11	33.9	same fac	8	No	no	Rural	#NULL!	3	3	2	2	1	1	1	1	2
1	2	Afar	2510	30	40	No	no	no	no	no	yes	no	no	no	no	SVD	4	No	1	4	37	Reffere	8		no	Urban	#NULL!	3	2	2	2	2	2	1	1	1
11	2	Dessie	3000	24	37	No	no	no	yes	no	yes	no	no	no	no	SVD	1	No	4	3	31	Reffere	7	yes	yes	Urban	#NULL!	3	2	1	2	1	1	2	2	1
1	2	woreilu	2600	22	38	No	yes	no	no	no	no	no	no	no	no	SVD	2	No	1	1	36	same fac	7	yes	no	Rural	#NULL!	3	2	2	2	1	1	1	1	1
6	2	kemissie	2300	29	40	No	yes	no	no	no	no	no	no	no	no	SVD	1	No	2	1	35	same fac	6	yes	no	Rural	#NULL!	2	2	2	1	1	1	1	1	1
16	2	Tehuled	2700	25	40	No	no	yes	no	no	no	no	no	no	no	CS	2	No	2	3	34	same fac	9	yes	no	Rural	#NULL!	3	2	2	2	1	1	2	1	1
1	2	Dessie	2500	26	40	No	no	no	no	no	no	no	no	no	no	SVD	2	No	3	5	34	Reffere	5	yes	no	Rural	#NULL!	3	2	2	1	1	1	1	1	1
20	2	Wogdie	2040	26	38	No	no	no	no	yes	no	no	no	no	no	SVD	3	No	2	3	45	Reffere	7	no	no	Rural	#NULL!	2	2	2	2	1	3	2	1	1
1	2	kemissie	2750	19	36	No	no	yes	no	no	no	no	no	no	yes	CS	1	No	1	1	35.8	same fac	8	yes	no	Urban	#NULL!	3	1	1	2	1	1	1	1	1
1	2	Dessie	2300	32	41	yes	no	no	no	no	no	no	no	no	no	SVD	1	No	3	2	36	same fac	8	yes	no	Urban	#NULL!	2	2	2	2	1	1	1	1	1
1	2	Kobo	1500	28	38	No	no	no	no	yes	no	no	no	no	no	SVD	1	No	1	1	36	same fac	7	yes	no	Urban	#NULL!	1	2	2	2	1	1	1	1	1
2	2	Batie	3070	23	38	No	no	no	no	no	yes	no	no	no	no	SVD	4	No	2	1	36	same fac	8	yes	no	Rural	#NULL!	3	2	2	2	2	1	1	1	1
5	2	Dessie	3400	36	39	No	no	no	no	yes	no	no	no	no	no	CS	4	No	2	12	35.9	Reffere	7	yes	no	Urban	#NULL!	3	3	2	2	2	1	1	1	2
1	2	Dessie	1500	36	39	No	no	yes	no	no	no	no	no	no	no	SVD	5	No	3	1	36.8	same fac	8	yes	no	Rural	#NULL!	1	3	2	2	2	2	1	1	1
4	2	Kutaber	1905	25	39	No	no	no	no	no	no	no	no	no	no	SVD	4	No	2	5	35.5	same fac	8	yes	no	Urban	#NULL!	2	2	2	2	2	1	1	1	1
1	2	Tenta	2565	21	36	yes	yes	no	no	no	no	no	no	no	no	SVD	5	No	1	2	36.4	same fac	5	yes	yes	Rural	#NULL!	3	2	1	1	2	1	1	1	1
1	2	Dessie	4315	25	40	No	no	no	no	no	no	no	no	no	no	SVD	5	No	2	8	36	same fac	6	yes	no	Urban	#NULL!	4	2	2	1	2	1	1	1	2
1	2	Dessie	2875	26	40	No	no	yes	no	yes	no	no	Yes	no	no	SVD	4	No	3	1	36	Reffere	7	yes	no	Rural	#NULL!	3	2	2	2	2	1	1	1	1
3	2	Dessie	1350	19	38	No	no	yes	no	no	yes	no	no	no	no	SVD	4	No	1	3	33.3	same fac	7	yes	no	Rural	#NULL!	1	1	2	2	2	1	1	1	1
1	2	Dessie	3545	92	41	No	no	no	no	yes	no	no	no	no	no	SVD	6	No	2	1	36.2	Reffere	8	Yes	no	Rural	#NULL!	3	3	2	2	2	1	1	1	1
3	2	Dessie	2545	25	41	No	no	no	no	no	no	no	no	no	yes	SVD	4	No	3	1	33	same fac	9	ye	no	Rural	#NULL!	3	2	2	2	2	1	1	1	1
1	2	Dessie	3180	25	40	No	no	no	no	no	no	no	no	no	no	SVD	4	No	2	1	35	same fac	8	Yes	no	Rural	#NULL!	3	2	2	2	2	1	1	1	1
1	2	Delanta	2000	52	38	No	no	no	no	yes	no	no	no	no	no	SVD	2	No	1	1	33	same fac	7	yes	no	Rural	#NULL!	2	3	2	2	1	1	1	1	1
1	2	Dessie	2995	35	42	No	no	no	no	no	no	no	no	no	no	SVD	1	No	1	6	38.2	Reffere	9	yes	no	Rural	#NULL!	3	3	2	2	1	3	1	1	1
3	2	Dessie	2390	24	34	No	no	yes	no	yes	no	no	Yes	no	no	SVD	4	No	2	3	35.5	same fac	7	Yes	yes	Urban	#NULL!	2	2	1	2	2	1	1	1	1
1	2	Kobo	2300	26	34	No	no	no	no	no	no	no	no	no	no	CS	3	No	3	2	36	same fac	9	yes	no	Rural	#NULL!	2	2	1	2	1	1	1	1	1
1	2	Kombolch	1600	26	38	No	no	no	no	no	yes	no	no	no	no	SVD	4	No	1	1	37	same fac	5	yes	no	Urban	#NULL!	2	2	2	1	2	2	1	1	1
6	2	Afar	1800	36	38	No	no	no	no	no	no	Yes	Yes	no	no	SVD	2	No	2	21	37	same fac	8		no	Rural	#NULL!	2	3	2	2	1	2	1	1	2
16	2	Dessie	2805	21	34	No	no	no	no	no	no	no	no	no	no	SVD	3	No	2	4	35	Reffere	8	yes	no	Urban	#NULL!	3	2	1	2	1	1	2	1	1
6	2	Dessie	1400	38	40	No	no	yes	no	no	no	no	no	no	no	CS	2	No	1	3	36	Reffere	7	yes	no	Rural	#NULL!	1	3	2	2	1	1	1	1	1
1	2	Tenta	3030	24	37	No	no	no	no	no	yes	no	no	no	no	SVD	1	No	2	1	35	Reffere	7	yes	no	Urban	#NULL!	3	2	1	2	1	1	1	1	1
3	2	Dessie	3570	29	40	No	yes	yes	no	no	no	no	no	no	no	SVD	1	No	1	3	35	same fac	8	yes	no	Urban	#NULL!	3	2	2	2	1	1	1	1	1
1	2	woreilu	1800	23	38	No	yes	no	no	no	no	no	no	no	no	SVD	3	No	2	5	34	same fac	9	yes	no	Urban	#NULL!	2	2	2	2	1	1	1	1	1
11	2	Haik	2500	25	40	No	no	yes	yes	no	no	no	no	no	no	CS	2	No	1	8	37	same fac	8	yes	no	Urban	#NULL!	3	2	2	2	1	3	2	1	2
8	2	Dessie	2400	26	40	No	no	yes	no	no	no	no	no	no	no	SVD	2	No	2	1	34	Reffere	7	yes	no	Urban	#NULL!	2	2	2	2	1	1	2	1	1
5	2	woreilu	3000	19	36	No	no	yes	no	no	no	no	no	no	no	CS	1	No	5	7	36.4	same fac	7	yes	no	Urban	#NULL!	3	1	1	2	1	1	1	2	1
1	2	Dessie z	2000	28	34	No	no	yes	yes	yes	no	no	no	no	no	SVD	2	No	2	2	36	same fac	9	yes	no	Urban	#NULL!	2	2	1	2	1	1	1	1	1
6	2	Dessie	3360	24	37	No	no	yes	no	yes	no	no	Yes	no	no	SVD	4	No	6	2	34.5	Reffere	9	yes	no	Urban	#NULL!	3	2	1	2	2	1	1	2	1
1	2	Delanta	3000	30	38	No	no	yes	no	no	no	no	no	no	no	SVD	4	No	5	11	35.9	same fac	5		no	Urban	#NULL!	3	2	2	1	2	1	1	2	2
3	2	Delanta	2710	36	35	No	yes	yes	no	no	no	no	Yes	no	no	SVD	5	No	4	4	36.8	Reffere	9	yes	no	Urban	#NULL!	3	3	1	2	2	2	1	2	1
1	2	kemissie	2160	25	41	No	yes	yes	no	no	no	no	no	no	no	SVD	4	No	1	12	35.5	Reffere	9	yes	no	Urban	#NULL!	2	2	2	2	2	1	1	1	2
11	2	Albuko	3400	36	39	No	no	yes	no	yes	no	no	no	no	no	CS	4	No	3	5	36.3	Reffere	9	yes	no	Rural	#NULL!	3	3	2	2	2	1	2	1	1
1	2	kalu	1500	36	39	No	no	yes	no	no	no	no	no	no	no	SVD	5	No	2	2	36	same fac	9	yes	no	Urban	#NULL!	1	3	2	2	2	1	1	1	1
1	2	Dessie	2580	23	34	No	yes	yes	no	no	yes	no	no	no	no	SVD	4	No	2	1	36	Reffere	7	Yes	no	Urban	#NULL!	3	2	1	2	2	1	1	1	1
11	2	Dessie	4315	25	40	No	no	no	no	no	no	no	no	no	no	SVD	5	No	3	1	33.3	same fac	9	yes	no	Rural	#NULL!	4	2	2	2	2	1	2	1	1
1	2	Habru	2875	26	40	No	no	yes	no	yes	no	no	Yes	no	no	SVD	4	No	2	4	36.2	Reffere	8	yes	no	Rural	#NULL!	3	2	2	2	2	1	1	1	1
1	2	Wodie	3010	27	43	No	no	yes	no	yes	no	no	no	no	no	SVD	5	No	1	3	33	same fac	9	yes	no	Rural	#NULL!	3	2	3	2	2	1	1	1	1
1	2	kemissie	3170	27	37	yes	no	no	no	no	yes	no	no	no	no	SVD	3	No	2	1	37	same fac	8	yes	no	Rural	#NULL!	3	2	1	2	1	2	1	1	1
1	2	Dessie	2810	23	36	No	no	yes	no	no	no	no	no	yes	no	CS	5	No	2	1	37.9	same of	8	Yes	no	Urban	#NULL!	3	2	1	2	2	3	1	1	1
3	2	Dessie	2995	35	42	No	no	no	no	yes	no	no	no	no	no	SVD	1	No	1	6	38.2	Reffere	9	yes	no	Rural	#NULL!	3	3	2	2	1	3	1	1	1
1	2	Dessie	2390	24	34	No	no	no	no	no	no	no	Yes	no	no	SVD	4	No	2	3	35.5	same fac	9	Yes	no	Urban	#NULL!	2	2	1	2	2	1	1	1	1
3	2	Kobo	2300	26	34	No	no	no	no	no	no	no	no	no	no	CS	3	No	3	2	36	same fac	7	yes	yes	Rural	#NULL!	2	2	1	2	1	1	1	1	1
2	2	Kombolch	1600	26	38	No	no	no	no	no	yes	no	no	no	no	SVD	5	No	1	1	37	same fac	7	yes	no	Rural	#NULL!	2	2	2	2	2	2	1	1	1
1	2	Afar	1800	36	38	No	no	no	no	no	no	Yes	Yes	no	no	SVD	5	No	2	21	37	same fac	9		no	Urban	#NULL!	2	3	2	2	2	2	1	1	2
1	2	Dessie	2805	21	34	yes	no	no	no	no	no	no	no	no	no	SVD	3	No	2	4	35	Reffere	8	yes	no	Rural	#NULL!	3	2	1	2	1	1	1	1	1
5	2	Dessie	1400	38	40	No	no	yes	no	no	no	no	no	no	no	CS	4	No	1	3	36	Reffere	8	yes	no	Urban	#NULL!	1	3	2	2	2	1	1	1	1
1	2	Tenta	3030	24	37	No	no	no	no	no	yes	no	no	no	no	SVD	5	No	2	1	35	Reffere	8	yes	no	Urban	#NULL!	3	2	1	2	2	1	1	1	1
9	2	Dessie	3570	29	40	No	yes	yes	no	no	no	no	no	no	no	SVD	1	No	1	3	35	same fac	9	yes	no	Urban	#NULL!	3	2	2	2	1	1	2	1	1
9	2	woreilu	1800	23	38	yes	yes	no	no	no	no	no	no	no	no	SVD	5	No	2	5	34	same fac	8	yes	no	Rural	#NULL!	2	2	2	2	2	1	2	1	1
1	2	Haik	2500	25	40	No	no	yes	no	no	yes	no	no	no	no	CS	2	No	1	8	45	same fac	9	yes	no	Urban	#NULL!	3	2	2	2	1	3	1	1	2
1	2	Dessie	2400	26	40	No	no	yes	no	no	no	no	no	no	no	SVD	4	No	2	1	34	Reffere	8	yes	yes	Rural	#NULL!	2	2	2	2	2	1	1	1	1
1	2	woreilu	3000	19	36	No	no	yes	no	no	no	no	no	no	no	CS	4	No	5	7	36.4	same fac	8	yes	no	Rural	#NULL!	3	1	1	2	2	1	1	2	1
3	2	Dessie z	2000	28	34	No	no	yes	no	no	no	no	no	no	no	SVD	2	No	2	2	36	same fac	7	yes	no	Rural	#NULL!	2	2	1	2	1	1	1	1	1
1	2	Dessie	3360	24	37	No	no	yes	no	no	no	no	Yes	no	no	SVD	2	No	6	2	34.5	Reffere	5	yes	no	Rural	#NULL!	3	2	1	1	1	1	1	2	1
1	2	Delanta	3000	30	38	No	no	yes	no	no	no	no	no	no	no	SVD	4	No	5	11	35.9	same fac	8		no	Rural	#NULL!	3	2	2	2	2	1	1	2	2
1	2	Delanta	1500	36	35	yes	yes	no	no	no	no	no	Yes	no	no	SVD	1	No	4	4	36.8	Reffere	5	yes	no	Rural	#NULL!	1	3	1	1	1	2	1	2	1
1	2	Dessie	1905	25	41	No	yes	yes	no	no	no	no	no	no	no	SVD	2	No	1	12	35.5	Reffere	7	yes	no	Rural	#NULL!	2	2	2	2	1	1	1	1	2
1	2	kalu	2580	36	39	No	no	yes	yes	yes	no	no	no	no	no	CS	1	No	3	5	36.3	Reffere	8	yes	no	Urban	#NULL!	3	3	2	2	1	1	1	1	1
14	2	Dessie	4315	36	39	No	no	yes	yes	no	no	no	no	no	no	SVD	3	No	2	2	36	same fac	7	yes	no	Urban	#NULL!	4	3	2	2	1	1	2	1	1
1	2	Dessie	1400	23	34	No	yes	yes	yes	no	no	no	no	no	no	SVD	1	No	2	1	36	Reffere	7	Yes	no	Urban	#NULL!	1	2	1	2	1	1	1	1	1
11	2	Habru	1350	25	40	yes	no	no	no	no	no	no	no	no	no	SVD	2	No	3	1	33.3	same fac	8	yes	no	Urban	#NULL!	1	2	2	2	1	1	2	1	1
1	2	Wodie	3545	26	40	No	no	yes	yes	no	no	no	Yes	no	no	SVD	3	No	2	4	36.2	Reffere	7	yes	no	Urban	#NULL!	3	2	2	2	1	1	1	1	1
1	2	Dessie	2545	27	43	yes	no	yes	no	yes	no	no	no	no	no	SVD	1	No	1	3	33	same fac	9	yes	no	Rural	#NULL!	3	2	3	2	1	1	1	1	1
1	2	Dessie	2580	27	37	No	no	no	no	no	yes	no	no	no	no	SVD	4	No	2	1	37	same fac	7	yes	no	Rural	#NULL!	3	2	1	2	2	2	1	1	1
1	2	Tenta	3010	23	36	No	no	yes	no	no	no	no	no	no	no	CS	5	No	3	1	33	same fac	7	Yes	no	Rural	#NULL!	3	2	1	2	2	1	1	1	1
3	2	Dessie	1721	35	42	yes	no	no	no	no	no	no	no	no	no	SVD	6	No	2	3	36	same fac	7	yes	no	Urban	#NULL!	2	3	2	2	2	1	1	1	1
1	2	Kobo	2510	24	34	No	no	no	no	no	yes	no	Yes	no	no	SVD	4	No	5	1	33.9	same fac	9	Yes	no	Urban	#NULL!	3	2	1	2	2	1	1	2	1
3	2	Batie	3000	26	34	No	no	no	no	no	no	no	no	no	no	CS	6	No	1	3	36.2	Reffere	9	yes	no	Urban	#NULL!	3	2	1	2	2	1	1	1	1
2	2	Afar	2810	26	38	No	no	no	no	no	yes	no	no	no	no	SVD	5	No	1	11	31	Reffere	7	yes	no	Urban	#NULL!	3	2	2	2	2	1	1	1	2
1	2	Dessie	2700	36	38	No	no	no	no	no	no	Yes	no	no	no	SVD	5	No	4	1	35	same fac	9		no	Urban	#NULL!	3	3	2	2	2	1	1	2	1
1	2	Dessie	1430	21	34	yes	no	no	no	yes	no	no	Yes	no	no	SVD	3	No	1	10	35	same fac	8	yes	yes	Urban	#NULL!	1	2	1	2	1	1	1	1	2
5	2	Kutaber	2500	38	40	No	no	no	no	no	no	no	Yes	no	no	CS	4	No	2	4	35	same fac	8	yes	no	Urban	#NULL!	3	3	2	2	2	1	1	1	1
1	2	Dessie	2750	24	37	No	no	no	no	no	yes	no	no	no	no	SVD	5	No	2	6	34	same fac	7	yes	no	Urban	#NULL!	3	2	1	2	2	1	1	1	1
9	2	woreilu	2300	29	40	No	yes	yes	no	no	no	no	no	no	no	SVD	1	No	3	2	45	Reffere	7	yes	no	Urban	#NULL!	2	2	2	2	1	3	2	1	1
1	2	Haik	2700	23	38	yes	yes	yes	yes	no	no	no	no	no	no	SVD	5	No	2	3	35.8	same fac	8	yes	yes	Urban	#NULL!	3	2	2	2	2	1	1	1	1
1	2	Dessie	1500	25	40	No	no	no	yes	no	no	no	no	no	no	CS	2	No	1	5	36	same fac	5	yes	no	Urban	#NULL!	1	2	2	1	1	1	1	1	1
1	2	Dessie	1800	26	40	No	no	no	yes	no	no	no	no	no	no	SVD	4	No	3	3	36.4	same fac	8	yes	no	Urban	#NULL!	2	2	2	2	2	1	1	1	1
1	2	Dessie z	2805	19	36	No	no	no	yes	no	no	no	no	no	no	CS	4	No	1	3	36	same fac	8	yes	no	Urban	#NULL!	3	1	1	2	2	1	1	1	1
3	2	Dessie	1400	28	34	No	no	yes	no	no	no	no	no	no	no	SVD	2	No	2	7	32	Reffere	7	yes	yes	Urban	#NULL!	1	2	1	2	1	1	1	1	1
1	2	Delanta	1800	24	37	No	no	yes	no	no	no	no	no	no	no	SVD	2	No	2	2	36.8	same fac	8	yes	no	Rural	#NULL!	2	2	1	2	1	2	1	1	1
1	2	Delanta	2500	30	38	No	no	no	no	no	no	no	no	no	no	SVD	4	No	3	2	35.5	same fac	5	no	no	Urban	#NULL!	3	2	2	1	2	1	1	1	1
1	2	kemissie	3000	36	35	yes	yes	no	no	yes	no	no	Yes	no	no	SVD	1	No	2	11	36.4	same fac	8	yes	no	Rural	#NULL!	3	3	1	2	1	1	1	1	2
1	2	Dessie	3000	25	41	No	yes	no	no	no	no	no	no	no	no	SVD	2	No	1	4	36.3	Reffere	5	yes	no	Rural	#NULL!	3	2	2	1	1	1	1	1	1
1	2	kalu	3115	36	39	No	no	no	no	no	no	no	no	no	no	CS	1	No	2	1	36	Reffere	7	yes	no	Rural	#NULL!	3	3	2	2	1	1	1	1	1
14	2	Dessie	3000	36	39	No	no	yes	no	no	no	no	no	no	no	SVD	3	No	3	5	36.6	same fac	8	yes	no	Rural	#NULL!	3	3	2	2	1	2	2	1	1
1	2	Dessie	2275	23	34	No	yes	no	no	no	no	no	no	no	no	SVD	1	No	1	8	36.2	Reffere	7	Yes	no	Rural	#NULL!	2	2	1	2	1	1	1	1	2
1	2	Habru	1000	25	40	yes	no	yes	no	no	no	no	no	no	no	SVD	2	No	2	1	33	same fac	8	yes	no	Urban	#NULL!	1	2	2	2	1	1	1	1	1
1	2	Wodie	3000	26	40	No	no	no	no	no	yes	no	no	no	no	SVD	3	No	3	1	35	same fac	9	yes	no	Urban	#NULL!	3	2	2	2	1	1	1	1	1
1	2	Dessie	3400	27	43	yes	no	yes	no	yes	no	no	no	no	no	SVD	1	No	2	4	36.3	Reffere	8	yes	no	Urban	#NULL!	3	2	3	2	1	1	1	1	1
1	2	Dessie	2580	27	37	No	no	yes	yes	no	yes	no	Yes	no	no	SVD	4	No	3	1	37.3	same fac	6	yes	no	Rural	#NULL!	3	2	1	1	2	3	1	1	1
14	2	Dessie	1400	29	37	No	no	no	no	no	no	no	no	no	no	SVD	4	No	3	1	34.6	Reffere	9	Yes	no	Urban	#NULL!	1	2	1	2	2	1	2	1	1
6	2	Kobo	2510	24	34	No	no	no	no	no	no	no	no	no	no	SVD	4	No	5	6	33.9	same fac	7	Yes	no	Rural	#NULL!	3	2	1	2	2	1	1	2	1
1	2	Batie	3000	26	34	No	no	no	no	yes	no	no	no	no	no	CS	6	No	1	3	36.2	Reffere	9	yes	no	Rural	#NULL!	3	2	1	2	2	1	1	1	1
16	2	Kombolch	3170	29	36	No	no	no	no	yes	no	no	Yes	no	no	CS	4	No	2	1	36.1	Reffere	8	Yes	no	Urban	#NULL!	3	2	1	2	2	1	2	1	1
20	2	Dessie	2700	36	38	No	no	no	no	no	no	Yes	no	no	no	SVD	5	No	4	1	35	same fac	9	no	no	Rural	#NULL!	3	3	2	2	2	1	2	2	1
1	2	Dessie	2000	28	37	No	no	no	no	no	no	no	no	no	no	SVD	2	No	2	3	36	same fac	8	yes	no	Rural	#NULL!	2	2	1	2	1	1	1	1	1
1	2	Kutaber	2500	38	40	No	no	no	yes	yes	no	no	Yes	no	no	CS	4	No	2	8	35	Reffere	8	yes	yes	Rural	#NULL!	3	3	2	2	2	1	1	1	2
1	2	Tenta	2040	30	40	No	no	no	no	no	no	no	no	no	no	SVD	3	No	1	1	34	same fac	9	no	no	Rural	#NULL!	2	2	2	2	1	1	1	1	1
1	2	Dessie	2995	21	38	No	no	no	no	no	no	no	no	no	no	SVD	6	No	1	4	35	Reffere	9	yes	no	Urban	#NULL!	3	2	2	2	2	1	1	1	1
1	2	Haik	2700	23	38	yes	no	yes	no	no	no	no	no	no	no	SVD	5	No	2	1	35.8	same fac	9	yes	no	Rural	#NULL!	3	2	2	2	2	1	1	1	1
2	2	Dessie	1500	25	40	No	yes	no	no	no	no	no	no	no	no	CS	2	No	1	1	36	same fac	8	yes	yes	Urban	#NULL!	1	2	2	2	1	1	1	1	1
1	2	Dessie	3070	23	39	No	no	no	no	yes	no	no	no	no	no	Instrume	2	No	5	2	34	same fac	8	yes	no	Urban	#NULL!	3	2	2	2	1	1	1	2	1
1	2	woreilu	2655	26	38	No	no	yes	no	no	no	no	no	no	yes	SVD	3	No	2	2	36	same fac	8	no	no	Rural	#NULL!	3	2	2	2	1	1	1	1	1
1	2	Dessie	1400	28	34	No	no	yes	no	no	no	no	no	no	no	SVD	2	No	2	1	32	Reffere	8	yes	no	Urban	#NULL!	1	2	1	2	1	1	1	1	1
1	2	Dessie	1535	32	38	No	no	no	no	no	no	no	no	no	no	SVD	3	No	3	1	36	same fac	9	yes	no	Urban	#NULL!	2	2	2	2	1	1	1	1	1
5	2	Delanta	2500	30	38	No	no	no	no	no	no	no	no	no	no	SVD	4	No	1	1	35.5	same fac	7	yes	no	Rural	#NULL!	3	2	2	2	2	1	1	1	1
1	2	Delanta	3000	36	35	yes	yes	no	no	yes	no	no	Yes	no	no	SVD	1	No	2	4	36.4	same fac	9	yes	no	Urban	#NULL!	3	3	1	2	1	1	1	1	1
1	2	kemissie	3000	25	41	No	yes	no	no	no	no	no	no	no	no	SVD	2	No	3	8	36.3	Reffere	5	yes	no	Rural	#NULL!	3	2	2	1	1	1	1	1	2
1	2	Dessie	2400	19	36	No	yes	yes	no	no	no	no	Yes	no	no	SVD	2	No	6	5	36	same fac	8	yes	no	Rural	#NULL!	2	1	1	2	1	1	1	2	1
9	2	kalu	3000	36	39	No	no	yes	no	no	no	no	no	no	no	SVD	3	No	5	6	36.6	same fac	7	yes	yes	Rural	#NULL!	3	3	2	2	1	2	2	2	1
1	2	Dessie	2000	25	39	No	no	no	no	no	no	no	no	no	no	SVD	2	No	1	3	36	Reffere	8	yes	no	Rural	#NULL!	2	2	2	2	1	1	1	1	1
1	2	Dessie	1000	25	40	yes	no	no	no	no	no	no	no	no	no	SVD	2	No	2	3	33	same fac	9	yes	no	Rural	#NULL!	1	2	2	2	1	1	1	1	1
1	2	Habru	3000	26	40	No	no	yes	no	no	no	no	no	no	no	SVD	3	No	1	11	35	same fac	8	yes	no	Urban	#NULL!	3	2	2	2	1	1	1	1	2
1	2	Wodie	3400	27	43	yes	no	yes	no	yes	no	no	no	no	no	SVD	1	No	4	1	36.3	Reffere	9	yes	no	Urban	#NULL!	3	2	3	2	1	1	1	2	1
1	2	Dessie	3360	28	38	No	no	no	no	yes	no	no	Yes	no	no	SVD	2	No	2	21	33.9	same fac	8	yes	yes	Urban	#NULL!	3	2	2	2	1	1	1	1	2
1	2	Dessie	1350	28	36	No	no	no	no	no	no	no	no	no	no	SVD	5	No	5	8	33	same fac	9	yes	no	Urban	#NULL!	1	2	1	2	2	1	1	2	2
11	2	Tenta	3180	29	37	No	no	no	no	no	no	no	no	yes	no	SVD	5	No	2	1	36	same fac	5	Yes	no	Urban	#NULL!	3	2	1	1	2	1	2	1	1
1	2	Dessie	2300	24	37	No	no	no	no	no	no	no	no	no	no	SVD	6	No	1	5	36.1	same fac	7	yes	no	Urban	#NULL!	2	2	1	2	2	1	1	1	1
1	2	Kobo	2810	26	34	No	no	no	no	yes	no	no	no	no	no	CS	2	No	2	2	37	same fac	8	Yes	no	Urban	#NULL!	3	2	1	2	1	2	1	1	1
20	2	Batie	2700	29	40	No	yes	no	no	no	yes	no	Yes	no	no	SVD	1	No	3	2	37	same fac	7	yes	no	Rural	#NULL!	3	2	2	2	1	2	2	1	1
1	2	Afar	2040	36	38	No	no	no	no	yes	no	no	no	no	no	SVD	1	No	2	1	35	Reffere	8	Yes	no	Rural	#NULL!	2	3	2	2	1	1	1	1	1
1	2	Dessie	2750	28	40	No	no	no	no	no	no	no	no	no	yes	CS	4	No	3	5	35	Home del	7	Yes	no	Rural	#NULL!	3	2	2	2	2	1	1	1	1
2	2	Dessie	2390	38	40	No	no	no	no	no	yes	no	no	no	no	SVD	4	No	1	8	34	same fac	8	yes	no	Rural	#NULL!	2	3	2	2	2	1	1	1	2
1	2	Kutaber	2300	30	39	No	no	no	no	no	no	no	no	no	no	CS	2	No	1	8	35	same fac	5	yes	no	Rural	#NULL!	2	2	2	1	1	1	1	1	2
1	2	Dessie	1500	21	40	No	yes	no	no	no	yes	no	no	no	no	CS	4	No	3	1	45	same fac	6	yes	yes	Rural	#NULL!	1	2	2	1	2	3	1	1	1
3	2	woreilu	1800	23	34	yes	no	yes	yes	no	no	no	no	no	no	SVD	3	No	2	1	34	Reffere	8	yes	no	Rural	#NULL!	2	2	1	2	1	1	1	1	1
1	2	Haik	2655	25	38	No	no	no	no	no	no	no	no	no	no	SVD	2	No	2	1	36	same fac	7	Yes	no	Rural	#NULL!	3	2	2	2	1	1	1	1	1
3	2	Dessie	2805	23	41	No	no	no	yes	no	yes	no	no	no	no	SVD	4	No	3	1	36.4	Reffere	8	Yes	no	Urban	#NULL!	3	2	2	2	2	1	1	1	1
1	2	Dessie	3030	26	38	No	no	yes	no	no	yes	no	no	no	no	SVD	2	No	2	1	32	Reffere	5		no	Urban	#NULL!	3	2	2	1	1	1	1	1	1
1	2	Dessie z	3690	28	38	No	no	yes	yes	no	no	Yes	no	no	no	SVD	3	No	2	1	36	same fac	8	yes	no	Urban	#NULL!	3	2	2	2	1	1	1	1	1
8	2	Dessie	3570	32	35	No	no	no	no	no	no	no	no	no	no	SVD	2	No	3	1	35.8	same fac	7	yes	no	Rural	#NULL!	3	2	1	2	1	1	2	1	1
1	2	Delanta	3115	30	36	No	yes	no	no	no	no	no	no	no	no	SVD	2	No	1	1	36.3	same fac	7	yes	no	Rural	#NULL!	3	2	1	2	1	1	1	1	1
9	2	Delanta	3000	36	34	yes	yes	no	no	no	no	no	no	no	yes	CS	3	No	2	4	36	Reffere	9	yes	no	Rural	#NULL!	3	3	1	2	1	1	2	1	1
1	2	Wogdie	2000	25	40	No	yes	no	no	no	no	no	no	no	no	SVD	1	No	3	8	36	same fac	7	yes	no	Urban	#NULL!	2	2	2	2	1	1	1	1	2
1	2	kemissie	2500	19	40	No	no	yes	no	yes	no	no	no	no	no	SVD	2	No	6	5	36.6	same fac	8	yes	no	Urban	#NULL!	3	1	2	2	1	2	1	2	1
1	2	Dessie	1000	36	38	No	no	yes	no	no	yes	no	no	no	yes	SVD	4	No	5	6	33.3	same fac	9	no	no	Urban	#NULL!	1	3	2	2	2	1	1	2	1
1	2	Dessie	3000	25	38	No	yes	yes	no	no	yes	no	Yes	no	no	SVD	4	No	1	3	36.2	same fac	7	yes	yes	Rural	#NULL!	3	2	2	2	2	1	1	1	1
3	2	Batie	3000	25	40	yes	no	yes	no	no	no	no	no	no	no	SVD	4	No	2	3	36.3	same fac	7	yes	no	Rural	#NULL!	3	2	2	2	2	1	1	1	1
1	2	Kombolch	2710	26	39	No	no	yes	no	no	no	no	no	no	no	SVD	5	No	1	11	33.9	same fac	8	yes	no	Urban	#NULL!	3	2	2	2	2	1	1	1	2
1	2	Dessie	2160	27	40	yes	no	yes	no	no	no	no	no	no	no	SVD	4	No	4	1	35.3	same of	5	yes	no	Rural	#NULL!	2	2	2	1	2	1	1	2	1
1	2	Kombolch	3820	28	39	No	no	yes	no	yes	no	no	no	no	no	SVD	5	No	2	4	36.2	same fac	8	yes	no	Urban	#NULL!	3	2	2	2	2	1	1	1	1
1	2	woreilu	1350	28	39	No	yes	no	no	no	no	no	no	yes	no	SVD	4	No	5	1	33	same fac	8	Yes	no	Urban	#NULL!	1	2	2	2	2	1	1	2	1
11	2	Dessie	3180	29	34	No	no	no	no	yes	no	no	no	no	no	SVD	5	No	2	4	36	same fac	8	yes	no	Rural	#NULL!	3	2	1	2	2	1	2	1	1
1	2	Tehuled	2300	24	37	No	no	no	no	no	no	no	no	no	no	SVD	6	No	1	5	36.1	same fac	5	yes	no	Rural	#NULL!	2	2	1	1	2	1	1	1	1
1	2	Delanta	2810	26	34	No	no	no	no	no	no	no	no	no	no	CS	2	No	2	8	37	same fac	8	Yes	no	Urban	#NULL!	3	2	1	2	1	2	1	1	2
20	2	Tenta	2700	29	40	No	yes	no	no	no	no	no	no	no	no	SVD	1	No	3	5	37	same fac	5	yes	no	Urban	#NULL!	3	2	2	1	1	2	2	1	1
1	2	kemissie	2040	36	38	No	no	no	no	yes	no	no	no	no	no	SVD	1	No	2	7	35	Reffere	7	Yes	yes	Urban	#NULL!	2	3	2	2	1	1	1	1	1
1	2	Dessie	2750	28	40	No	no	no	no	no	yes	no	Yes	no	yes	CS	4	No	3	2	35	Reffere	8	Yes	no	Urban	#NULL!	3	2	2	2	2	1	1	1	1
2	2	kalu	2390	38	40	No	no	no	no	no	no	no	no	no	no	SVD	4	No	1	1	34	same fac	8	yes	no	Rural	#NULL!	2	3	2	2	2	1	1	1	1
1	2	Dessie	2300	30	39	No	no	no	no	no	no	no	no	no	no	CS	2	No	1	1	35	same fac	9	yes	no	Urban	#NULL!	2	2	2	2	1	1	1	1	1
2	2	Dessie	1500	21	40	No	yes	no	yes	no	yes	no	no	no	no	CS	4	No	3	2	45	same fac	8	yes	no	Urban	#NULL!	1	2	2	2	2	3	1	1	1
3	2	Wodie	1800	23	34	No	no	yes	no	no	yes	no	no	no	no	SVD	3	No	2	4	34	Reffere	5	yes	no	Urban	#NULL!	2	2	1	1	1	1	1	1	1
1	2	Dessie	2710	25	38	No	no	no	no	no	no	no	no	no	no	SVD	2	No	2	12	36	same fac	8	Yes	no	Rural	#NULL!	3	2	2	2	1	1	1	1	2
3	2	Dessie	2160	23	41	No	no	no	no	no	no	no	no	no	no	SVD	4	No	3	1	36.4	Reffere	7	Yes	no	Rural	#NULL!	2	2	2	2	2	1	1	1	1
11	2	Tenta	1500	26	38	No	no	yes	no	no	yes	no	no	no	no	SVD	2	No	2	8	32	Reffere	8		no	Rural	#NULL!	1	2	2	2	1	1	2	1	2
1	2	Dessie	2565	28	38	No	no	yes	no	no	no	Yes	no	no	no	SVD	3	No	3	1	36	same fac	8	yes	no	Urban	#NULL!	3	2	2	2	1	1	1	1	1
8	2	Dessie	2580	32	35	No	no	no	no	no	no	no	no	no	no	SVD	2	No	3	1	35.8	same fac	9	yes	no	Rural	#NULL!	3	2	1	2	1	1	2	1	1
1	2	Tenta	3545	30	36	No	yes	no	no	no	no	no	no	no	no	SVD	2	No	2	2	36.3	same fac	7	yes	no	Urban	#NULL!	3	2	1	2	1	1	1	1	1
9	2	Dessie	2545	36	34	No	yes	no	no	no	no	no	no	no	yes	CS	3	No	5	1	36	Reffere	9	yes	no	Urban	#NULL!	3	3	1	2	1	1	2	2	1
1	2	Wogdie	3180	25	40	No	yes	no	no	no	no	no	no	no	no	SVD	1	No	1	1	36	same fac	9	yes	yes	Urban	#NULL!	3	2	2	2	1	1	1	1	1
1	2	kemissie	2150	19	40	No	no	yes	no	yes	no	no	no	no	no	SVD	2	No	2	2	36.6	same fac	9	yes	no	Urban	#NULL!	2	1	2	2	1	2	1	1	1
1	2	Dessie	2510	36	38	No	no	no	no	no	yes	no	no	no	yes	SVD	4	No	2	1	33.3	same fac	6	no	no	Urban	#NULL!	3	3	2	1	2	1	1	1	1
1	2	Dessie	3000	25	38	No	yes	yes	no	no	yes	no	Yes	no	no	SVD	4	No	1	1	36.2	same fac	9	yes	no	Urban	#NULL!	3	2	2	2	2	1	1	1	1
3	2	Batie	2300	25	40	No	no	no	no	no	no	no	no	no	no	SVD	4	No	1	1	36.3	same fac	9	yes	no	Urban	#NULL!	2	2	2	2	2	1	1	1	1
1	2	Kombolch	2810	26	39	No	no	yes	no	no	no	no	no	no	no	SVD	5	No	2	4	33.9	same fac	9	yes	no	Urban	#NULL!	3	2	2	2	2	1	1	1	1
1	2	Dessie	2700	27	40	No	no	yes	no	no	no	no	no	no	no	SVD	4	No	1	1	35.3	same fac	5	yes	yes	Urban	#NULL!	3	2	2	1	2	1	1	1	1
1	2	Kombolch	2000	28	39	No	no	no	no	yes	no	no	no	no	no	SVD	5	No	2	4	36.2	Reffere	9	yes	no	Urban	#NULL!	2	2	2	2	2	1	1	1	1
1	2	woreilu	3070	28	39	yes	yes	yes	no	no	no	no	no	yes	no	SVD	4	No	1	1	33	Reffere	9	Yes	no	Urban	#NULL!	3	2	2	2	2	1	1	1	1
11	2	Dessie	2655	29	34	No	no	no	no	yes	no	no	no	no	no	SVD	5	No	6	4	38.2	same fac	8	yes	no	Urban	#NULL!	3	2	1	2	2	3	2	2	1
1	2	Tehuled	3570	24	37	No	no	no	no	no	no	no	no	no	no	SVD	6	No	1	5	37	Reffere	8	yes	no	Rural	#NULL!	3	2	1	2	2	2	1	1	1
1	2	Delanta	1800	26	34	No	no	no	no	no	no	no	no	no	no	CS	2	No	5	8	31	Reffere	8	Yes	no	Rural	#NULL!	2	2	1	2	1	1	1	2	2
20	2	Tenta	2500	29	40	No	yes	no	no	no	no	no	no	no	no	SVD	1	No	2	5	35	same fac	8	yes	yes	Urban	#NULL!	3	2	2	2	1	1	2	1	1
1	2	Dessie	3115	36	38	No	no	no	no	yes	no	no	no	no	no	SVD	1	No	1	7	34	same fac	8	Yes	no	Urban	#NULL!	3	3	2	2	1	1	1	1	1
1	2	Albuko	3000	28	40	No	no	no	no	no	no	no	Yes	no	yes	CS	4	No	2	2	34	same fac	9	Yes	no	Urban	#NULL!	3	2	2	2	2	1	1	1	1
2	2	Dessie	2500	38	40	No	no	no	no	no	no	no	no	no	no	SVD	4	No	2	1	34	Reffere	7	yes	no	Rural	#NULL!	3	3	2	2	2	1	1	1	1
1	2	Dessie	2275	30	39	No	no	no	no	no	no	no	no	yes	no	CS	4	No	1	1	45	same fac	5	yes	no	Urban	#NULL!	2	2	2	1	2	3	1	1	1
2	2	Dessie	3000	21	40	No	yes	no	no	no	no	no	no	no	no	CS	5	No	2	1	36	Reffere	9	yes	no	Urban	#NULL!	3	2	2	2	2	1	1	1	1
3	2	Dessie	3000	23	34	No	no	yes	no	no	no	no	no	no	no	SVD	3	No	2	4	36.4	same fac	5	yes	no	Rural	#NULL!	3	2	1	1	1	1	1	1	1
1	2	Dessie	2710	25	38	No	no	no	no	no	no	no	no	no	no	SVD	4	No	2	12	36	same fac	8	Yes	no	Urban	#NULL!	3	2	2	2	2	1	1	1	2
3	2	Dessie	2160	23	41	No	no	no	no	no	no	no	no	no	no	SVD	3	No	1	1	36	same fac	8	Yes	no	Urban	#NULL!	2	2	2	2	1	1	1	1	1
11	2	Afar	1500	26	38	No	no	yes	no	no	no	no	no	no	no	SVD	2	No	1	8	36	Reffere	8		no	Rural	#NULL!	1	2	2	2	1	1	2	1	2
1	2	Dessie	2565	28	38	No	no	no	no	no	no	no	no	no	no	SVD	5	No	3	1	34.5	Reffere	9	yes	no	Rural	#NULL!	3	2	2	2	2	1	1	1	1
8	2	woreilu	2580	32	35	No	no	no	no	no	no	no	no	no	no	SVD	2	No	3	1	35.9	same fac	8	yes	no	Rural	#NULL!	3	2	1	2	1	1	2	1	1
1	2	Dessie	3545	30	36	No	yes	no	no	no	no	no	no	no	no	SVD	2	No	2	3	36	same fac	8	yes	no	Rural	#NULL!	3	2	1	2	1	1	1	1	1
9	2	Wogdie	2545	36	34	No	yes	no	no	no	no	no	no	no	yes	CS	3	No	5	6	36.6	same fac	7	yes	no	Urban	#NULL!	3	3	1	2	1	2	2	2	1
1	2	kemissie	3180	25	40	No	yes	no	no	no	no	no	no	no	no	SVD	4	No	1	3	36	same fac	8	yes	no	Rural	#NULL!	3	2	2	2	2	1	1	1	1
1	2	Dessie	2150	19	40	No	no	yes	no	yes	no	no	no	no	no	SVD	2	No	2	2	33.3	same fac	7	yes	yes	Rural	#NULL!	2	1	2	2	1	1	1	1	1
1	2	Dessie	2510	36	38	yes	no	no	no	no	no	no	no	no	yes	SVD	3	No	2	3	33	same of	8	no	no	Rural	#NULL!	3	3	2	2	1	1	1	1	1
1	2	Dessie	3000	25	38	No	yes	no	no	no	no	no	Yes	no	no	SVD	2	No	1	11	35	same fac	9	yes	no	Urban	#NULL!	3	2	2	2	1	1	1	1	2
3	2	Kombolch	2300	25	40	No	no	no	no	no	no	no	no	no	no	SVD	2	No	1	8	35.3	same fac	5	yes	yes	Rural	#NULL!	2	2	2	1	1	1	1	1	2
1	2	Dessie	2810	26	39	No	no	no	no	no	no	no	no	no	no	SVD	2	No	2	5	36.2	same fac	7	yes	no	Rural	#NULL!	3	2	2	2	1	1	1	1	1
1	2	Kombolch	2700	27	40	No	no	no	no	no	no	no	no	no	no	SVD	1	No	1	3	37.5	same fac	8	yes	no	Rural	#NULL!	3	2	2	2	1	3	1	1	1
1	2	Afar	2000	28	39	yes	no	no	no	yes	no	no	no	no	no	SVD	3	No	2	6	36.5	Reffere	8	yes	no	Rural	#NULL!	2	2	2	2	1	2	1	1	1
1	2	Haik	1400	28	39	No	yes	no	no	no	no	no	no	no	no	SVD	2	No	1	3	33	Reffere	8	ye	no	Rural	#NULL!	1	2	2	2	1	1	1	1	1
1	2	Dessie	2545	29	34	No	no	yes	no	yes	no	no	no	no	no	SVD	4	No	6	1	38.2	same fac	8	yes	no	Urban	#NULL!	3	2	1	2	2	3	1	2	1
1	2	Delanta	2600	24	37	No	no	no	no	no	no	no	no	no	no	SVD	4	No	1	3	37	Reffere	7	Yes	no	Urban	#NULL!	3	2	1	2	2	2	1	1	1
1	2	Tenta	2300	26	34	No	no	no	no	no	no	no	no	no	no	CS	5	No	5	3	31	Reffere	8	yes	no	Rural	#NULL!	2	2	1	2	2	1	1	2	1
1	2	Dessie	2810	29	40	No	yes	no	no	no	no	no	no	no	no	SVD	4	No	2	7	35	same fac	9	yes	no	Rural	#NULL!	3	2	2	2	2	1	1	1	1
1	2	Dessie	2500	36	38	No	no	yes	no	yes	no	no	no	no	no	SVD	6	No	1	1	34	same fac	7	yes	no	Urban	#NULL!	3	3	2	2	2	1	1	1	1
2	2	Albuko	2040	28	40	No	no	yes	no	no	yes	no	Yes	no	no	CS	4	No	2	5	34	same fac	7	Yes	no	Urban	#NULL!	2	2	2	2	2	1	1	1	1
14	2	Dessie	2995	38	40	No	no	yes	no	no	no	no	no	no	no	SVD	4	No	2	2	34	Reffere	9	Yes	no	Urban	#NULL!	3	3	2	2	2	1	2	1	1
1	2	Dessie	2390	30	39	No	no	yes	no	no	no	no	no	no	no	CS	4	No	1	11	45	same fac	9	Yes	no	Urban	#NULL!	2	2	2	2	2	3	1	1	2
1	2	Dessie	2700	21	40	No	yes	yes	no	yes	no	no	no	no	no	CS	5	No	2	12	36	Reffere	6	yes	no	Urban	#NULL!	3	2	2	1	2	1	1	1	2
1	2	Dessie	1600	23	34	No	no	no	no	no	no	no	no	no	no	SVD	3	No	2	2	36.4	same fac	5	yes	no	Urban	#NULL!	2	2	1	1	1	1	1	1	1
6	2	Dessie	1800	25	38	No	no	yes	no	no	no	no	no	no	no	SVD	4	No	1	8	36	same fac	9	yes	no	Urban	#NULL!	2	2	2	2	2	1	1	1	2
1	2	Dessie	2655	23	41	No	no	yes	no	no	no	no	no	no	no	SVD	3	No	2	8	36	same fac	9		no	Urban	#NULL!	3	2	2	2	1	1	1	1	2
1	2	Afar	1535	26	38	No	no	no	no	no	no	no	no	no	no	SVD	2	No	1	4	36	Reffere	9	yes	no	Urban	#NULL!	2	2	2	2	1	1	1	1	1
20	2	Dessie	3540	28	38	No	no	yes	no	no	no	no	no	no	no	SVD	5	No	3	1	34.5	Reffere	7	yes	no	Rural	#NULL!	3	2	2	2	2	1	2	1	1
1	2	woreilu	3690	32	35	No	no	no	no	no	no	no	no	no	no	SVD	2	No	2	1	35.9	same fac	7	yes	no	Urban	#NULL!	3	2	1	2	1	1	1	1	1
2	2	Dessie	2400	30	36	No	yes	no	no	no	no	no	no	no	no	SVD	2	No	5	1	36	same fac	9	yes	yes	Urban	#NULL!	2	2	1	2	1	1	1	2	1
1	2	Wogdie	3115	36	34	No	yes	yes	no	no	no	no	no	no	no	CS	3	No	1	1	36.6	same fac	8	yes	no	Urban	#NULL!	3	3	1	2	1	2	1	1	1
1	2	kemissie	3000	25	40	No	yes	yes	no	no	no	no	no	no	no	SVD	4	No	2	1	36	same fac	7	yes	no	Urban	#NULL!	3	2	2	2	2	1	1	1	1
2	2	Dessie	2000	19	40	No	no	no	no	yes	no	no	no	no	no	SVD	2	No	3	2	33.3	same fac	8	yes	no	Urban	#NULL!	2	1	2	2	1	1	1	1	1
1	2	Dessie	2275	36	38	yes	no	no	no	no	yes	no	no	no	no	SVD	3	No	1	1	33	same of	9	yes	no	Rural	#NULL!	2	3	2	2	1	1	1	1	1
3	2	Dessie	1000	25	38	No	yes	no	no	no	yes	no	Yes	no	no	SVD	2	No	4	4	35	same fac	9	yes	no	Rural	#NULL!	1	2	2	2	1	1	1	2	1
1	2	Kombolch	3360	25	40	No	no	no	yes	no	yes	no	no	no	no	SVD	2	No	2	8	35.3	same fac	9	yes	no	Rural	#NULL!	3	2	2	2	1	1	1	1	2
1	2	Dessie	3000	26	39	No	no	no	yes	no	no	no	no	no	no	SVD	2	No	1	5	36.2	same fac	8	yes	yes	Urban	#NULL!	3	2	2	2	1	1	1	1	1
11	2	Kombolch	2710	27	40	yes	no	no	no	no	no	no	no	no	no	SVD	1	No	2	3	37.5	same fac	8	yes	no	Rural	#NULL!	3	2	2	2	1	3	2	1	1
2	2	Afar	2160	28	39	yes	no	no	no	yes	no	no	no	no	no	SVD	3	No	1	6	36.5	Reffere	8	yes	no	Rural	#NULL!	2	2	2	2	1	2	1	1	1
1	2	Haik	1400	28	39	No	no	no	no	no	no	no	no	no	no	SVD	2	No	2	3	35.5	Reffere	9	ye	no	Urban	#NULL!	1	2	2	2	1	1	1	1	1
1	2	Dessie	2545	29	34	No	no	yes	no	no	no	no	no	no	no	SVD	4	No	5	1	36.2	same fac	5	yes	no	Rural	#NULL!	3	2	1	1	2	1	1	2	1
1	2	Delanta	2600	24	37	No	no	no	no	no	no	no	no	no	no	SVD	4	No	5	1	35	Reffere	9	Yes	no	Rural	#NULL!	3	2	1	2	2	1	1	2	1
1	2	Tenta	2300	26	34	No	no	no	no	no	no	no	no	no	no	CS	5	No	2	3	35	Reffere	8	yes	no	Urban	#NULL!	2	2	1	2	2	1	1	1	1
1	2	Dessie	2810	29	40	No	no	no	no	no	no	no	no	no	no	SVD	4	No	3	7	34	same fac	9	yes	yes	Urban	#NULL!	3	2	2	2	2	1	1	1	1
1	2	Dessie	2500	36	38	No	no	no	no	no	no	no	no	no	yes	SVD	6	No	2	1	45	same fac	5	yes	no	Urban	#NULL!	3	3	2	1	2	3	1	1	1
1	2	Dessie	2040	28	40	No	no	no	no	yes	no	no	Yes	no	no	CS	4	No	3	5	35.8	same fac	8	Yes	no	Rural	#NULL!	2	2	2	2	2	1	1	1	1
9	2	Habru	2995	38	40	No	yes	yes	no	no	no	no	no	no	no	SVD	4	No	1	2	34	Reffere	8	Yes	no	Urban	#NULL!	3	3	2	2	2	1	2	1	1
1	2	Wodie	2390	30	39	No	no	no	no	no	no	no	no	no	no	CS	4	No	2	11	36	same fac	7	Yes	no	Rural	#NULL!	2	2	2	2	2	1	1	1	2
1	2	Dessie	2700	21	40	No	no	no	no	no	no	no	no	no	no	CS	5	No	3	12	36	Reffere	8	yes	no	Urban	#NULL!	3	2	2	2	2	1	1	1	2
1	2	Tenta	1600	23	34	No	no	no	no	no	no	no	no	no	no	SVD	3	No	2	1	36	same fac	8	yes	yes	Urban	#NULL!	2	2	1	2	1	1	1	1	1
3	2	Afar	1800	25	38	No	no	no	no	yes	no	no	no	no	no	SVD	4	No	1	8	36	same fac	5	yes	no	Rural	#NULL!	2	2	2	1	2	1	1	1	2
1	2	Dessie	2655	23	41	No	no	no	no	no	no	no	no	no	no	SVD	3	No	2	8	35.8	same fac	7		no	Rural	#NULL!	3	2	2	2	1	1	1	1	2
1	2	kemissie	1535	26	38	No	yes	no	no	no	no	no	no	no	no	SVD	2	No	1	3	36.8	Reffere	7	yes	no	Urban	#NULL!	2	2	2	2	1	2	1	1	1
1	2	Tehuled	3540	28	38	No	no	no	no	no	no	no	no	no	no	SVD	5	No	3	8	36.4	Reffere	8	yes	yes	Rural	#NULL!	3	2	2	2	2	1	1	1	2
1	2	Dessie	3690	32	35	No	no	yes	no	no	no	no	no	no	no	SVD	2	No	2	5	36.3	same fac	7	yes	no	Rural	#NULL!	3	2	1	2	1	1	1	1	1
1	2	Dessie	2400	30	36	No	no	no	no	no	no	no	no	no	yes	SVD	2	No	5	1	36.2	same fac	8	yes	no	Urban	#NULL!	2	2	1	2	1	1	1	2	1
4	2	Dessie	3115	36	34	No	no	yes	no	no	no	no	no	no	no	SVD	3	No	1	1	33	same fac	7	yes	no	Urban	#NULL!	3	3	1	2	1	1	1	1	1
1	2	Dessie	3000	25	40	No	no	yes	no	no	no	no	no	no	no	SVD	4	No	2	1	35	same fac	8	yes	no	Rural	#NULL!	3	2	2	2	2	1	1	1	1
11	2	Kobo	2000	19	40	No	no	yes	no	no	no	no	no	no	no	SVD	2	No	3	5	36.3	same fac	8	yes	no	Urban	#NULL!	2	1	2	2	1	1	2	1	1
1	2	Kombolch	2275	36	38	No	no	yes	no	no	no	no	no	no	no	SVD	3	No	1	2	35.3	same of	7	yes	no	Urban	#NULL!	2	3	2	2	1	1	1	1	1
6	2	Dessie	1000	25	38	No	no	yes	no	no	no	no	Yes	no	no	SVD	2	No	4	11	36.2	same fac	6	yes	no	Rural	#NULL!	1	2	2	1	1	1	1	2	2
1	2	Dessie	3360	25	40	No	yes	yes	yes	no	no	no	no	no	no	SVD	2	No	2	1	37.8	same fac	8	yes	no	Urban	#NULL!	3	2	2	2	1	3	1	1	1
6	2	Dessie	3000	26	39	No	no	no	no	no	no	no	no	no	no	SVD	2	No	1	5	36	same fac	7	yes	no	Urban	#NULL!	3	2	2	2	1	1	1	1	1
1	2	Dessie	1500	27	40	No	no	no	no	no	no	no	no	no	no	SVD	1	No	2	2	37	same fac	8	yes	yes	Rural	#NULL!	1	2	2	2	1	2	1	1	1
20	2	Kutaber	1905	28	39	yes	no	no	no	no	no	no	no	no	no	SVD	3	No	1	8	37.6	same fac	9	yes	no	Urban	#NULL!	2	2	2	2	1	3	2	1	2
2	2	Dessie	3180	28	39	No	no	no	no	no	no	no	no	yes	no	SVD	2	No	2	1	35.5	same fac	9	ye	yes	Rural	#NULL!	3	2	2	2	1	1	1	1	1
3	2	Tehuled	3170	28	36	No	no	yes	no	no	no	no	no	no	no	SVD	5	No	1	1	37	same fac	8	yes	yes	Urban	#NULL!	3	2	1	2	2	2	1	1	1
1	2	Delanta	2600	28	38	No	no	no	no	no	no	no	no	no	no	SVD	4	No	2	2	37	same fac	9	yes	no	Urban	#NULL!	3	2	2	2	2	2	1	1	1
1	2	Tenta	2300	36	40	No	yes	yes	no	no	no	no	Yes	no	no	SVD	5	No	3	3	31	Home del	7	yes	no	Urban	#NULL!	2	3	2	2	2	1	1	1	1
8	2	kemissie	1430	26	34	No	no	yes	no	no	yes	no	no	no	no	CS	5	No	2	2	35	Reffere	8	yes	no	Urban	#NULL!	1	2	1	2	2	1	2	1	1
1	2	Dessie	2500	29	40	No	no	yes	no	no	no	no	no	no	no	SVD	2	No	3	4	34	same fac	5	yes	no	Urban	#NULL!	3	2	2	1	1	1	1	1	1
1	2	kalu	2750	45	37	No	no	no	no	no	yes	no	no	no	no	SVD	4	No	1	5	35	same fac	5	yes	yes	Urban	#NULL!	3	3	1	1	2	1	1	1	1
1	2	Dessie	2995	26	38	No	no	no	no	no	no	no	no	no	no	SVD	5	No	1	3	34	same fac	8	yes	no	Urban	#NULL!	3	2	2	2	2	1	1	1	1
1	2	Dessie	2300	28	40	No	no	no	no	yes	no	no	Yes	no	no	CS	5	No	3	3	35.8	same fac	8	Yes	no	Rural	#NULL!	2	2	2	2	2	1	1	1	1
1	2	Wodie	3070	30	37	No	no	no	no	no	yes	no	no	no	no	CS	4	No	2	3	36	Reffere	7	Yes	no	Urban	#NULL!	3	2	1	2	2	1	1	1	1
1	2	Dessie	1600	24	34	No	no	no	no	no	no	no	no	no	no	CS	3	No	2	11	36.4	same fac	8	yes	yes	Urban	#NULL!	2	2	1	2	1	1	1	1	2
1	2	Dessie	1800	21	40	No	no	no	no	no	no	no	no	no	yes	CS	5	No	3	1	36	same fac	9	yes	no	Rural	#NULL!	2	2	2	2	2	1	1	1	1
1	2	Tenta	1400	23	38	No	no	no	no	no	no	no	no	no	no	SVD	1	No	2	4	36	same fac	8	yes	no	Urban	#NULL!	1	2	2	2	1	1	1	1	1
1	2	Dessie	3030	23	40	No	no	no	no	no	no	no	no	no	no	SVD	2	No	3	6	35.8	same fac	7		no	Urban	#NULL!	3	2	2	2	1	1	1	1	1
1	2	Dessie	3540	25	38	No	no	no	no	no	no	no	no	no	no	CS	2	No	3	1	34.5	Reffere	7	yes	no	Rural	#NULL!	3	2	2	2	1	1	1	1	1
1	2	Tenta	3000	32	36	No	no	no	no	no	no	no	no	no	no	SVD	3	No	2	5	36	same fac	9	yes	no	Urban	#NULL!	3	2	1	2	1	1	1	1	1
1	2	Dessie	2400	32	34	No	no	yes	no	no	no	Yes	no	no	no	CS	4	No	5	3	36	same fac	9	yes	no	Rural	#NULL!	2	2	1	2	2	1	1	2	1
2	2	Wogdie	3115	28	38	yes	no	no	no	yes	yes	no	no	no	no	Instrume	2	No	1	1	36.6	same fac	5	yes	no	Rural	#NULL!	3	2	2	1	1	2	1	1	1
1	2	kemissie	3000	23	41	No	no	no	no	yes	no	no	no	no	no	Instrume	1	No	2	3	36	Reffere	9	no	no	Urban	#NULL!	3	2	2	2	1	1	1	1	1
1	2	Dessie	2500	30	38	No	no	no	no	yes	no	no	no	no	no	SVD	2	No	2	2	36.2	Reffere	5	yes	yes	Rural	#NULL!	3	2	2	1	1	1	1	1	1
4	2	Dessie	2275	36	38	No	no	no	no	no	no	no	no	no	no	CS	4	No	1	1	33	same fac	9	yes	no	Rural	#NULL!	2	3	2	2	2	1	1	1	1
1	2	Batie	3400	36	35	No	no	yes	no	no	no	no	no	no	no	SVD	2	No	1	5	33.9	Reffere	7	yes	no	Urban	#NULL!	3	3	1	2	1	1	1	1	1
1	2	Kombolch	3360	36	41	No	no	no	no	no	no	no	no	no	no	SVD	1	No	2	2	35.3	same fac	7	yes	no	Urban	#NULL!	3	3	2	2	1	1	1	1	1
6	2	Dessie	3000	25	36	No	no	no	no	no	no	no	Yes	no	no	SVD	3	No	1	2	36.2	same fac	9	yes	no	Urban	#NULL!	3	2	1	2	1	1	1	1	1
1	2	Kombolch	2710	21	39	No	yes	no	no	no	no	no	no	no	no	SVD	2	No	2	11	37.5	Reffere	8		yes	Urban	#NULL!	3	2	2	2	1	3	1	1	2
1	2	woreilu	3010	25	41	No	no	no	no	no	no	no	Yes	no	yes	SVD	1	No	1	4	36	same fac	9	Yes	no	Rural	#NULL!	3	2	2	2	1	1	1	1	1
1	2	Dessie	3545	24	39	No	no	yes	no	no	yes	no	no	no	no	SVD	4	No	6	1	35.5	same fac	9	yes	no	Urban	#NULL!	3	2	2	2	2	1	1	2	1
3	2	Tehuled	3170	28	36	No	no	no	no	no	no	no	no	no	no	SVD	5	No	1	1	31	same fac	8	yes	no	Urban	#NULL!	3	2	1	2	2	1	1	1	1
1	2	Delanta	2600	28	37	No	no	yes	no	no	yes	no	no	no	no	SVD	4	No	5	1	35	same fac	9	yes	no	Rural	#NULL!	3	2	1	2	2	1	1	2	1
1	2	Tenta	2300	36	38	No	yes	no	no	yes	no	no	Yes	no	no	SVD	5	No	2	2	36	Reffere	9	yes	yes	Urban	#NULL!	2	3	2	2	2	1	1	1	1
8	2	Dessie	1430	26	38	No	no	yes	no	no	no	no	no	no	no	CS	4	No	1	1	34	Reffere	9	yes	no	Rural	#NULL!	1	2	2	2	2	1	2	1	1
1	2	Albuko	2500	29	42	No	no	yes	no	no	no	no	no	no	no	SVD	6	No	2	4	35	same fac	7	yes	no	Rural	#NULL!	3	2	2	2	2	1	1	1	1
1	2	Dessie	2750	45	34	No	no	no	no	no	yes	no	no	yes	no	SVD	4	No	2	5	45	same fac	5	yes	no	Urban	#NULL!	3	3	1	1	2	3	1	1	1
1	2	Dessie	2995	26	36	No	no	no	no	no	no	no	no	yes	no	CS	5	No	1	3	35.8	same fac	8	yes	yes	Urban	#NULL!	3	2	1	2	2	1	1	1	1
1	2	Dessie	2300	28	40	No	no	no	no	yes	no	no	Yes	no	no	SVD	5	No	2	3	34	same fac	7	yes	no	Rural	#NULL!	2	2	2	2	2	1	1	1	1
1	2	Dessie	3070	30	37	No	no	yes	no	yes	yes	no	no	no	no	CS	4	No	2	3	36	Reffere	9	yes	no	Urban	#NULL!	3	2	1	2	2	1	1	1	1
1	2	Dessie	1600	24	34	yes	no	no	no	no	no	no	no	no	no	SVD	3	No	2	11	36	same fac	9	yes	no	Rural	#NULL!	2	2	1	2	1	1	1	1	2
1	2	Dessie	1800	21	40	No	no	no	no	no	no	no	no	no	yes	SVD	5	No	1	1	32	same fac	8		yes	Rural	#NULL!	2	2	2	2	2	1	1	1	1
1	2	Afar	3820	23	38	No	no	yes	no	yes	no	no	no	no	no	SVD	1	No	1	8	35.8	same fac	7	yes	no	Rural	#NULL!	3	2	2	2	1	1	1	1	2
1	2	Dessie	1500	23	40	No	no	no	no	no	no	no	no	no	no	SVD	2	No	3	1	36	same fac	5	yes	no	Rural	#NULL!	1	2	2	1	1	1	1	1	1
1	2	woreilu	1905	25	38	No	no	no	no	no	no	no	Yes	no	no	SVD	2	No	3	4	36.4	Reffere	8	yes	no	Rural	#NULL!	2	2	2	2	1	1	1	1	1
1	2	Dessie	1400	32	36	No	no	yes	no	no	no	no	no	no	no	Instrume	3	No	2	1	35.8	same fac	9	yes	no	Urban	#NULL!	1	2	1	2	1	1	1	1	1
1	2	Wogdie	1350	28	34	yes	no	no	no	no	no	Yes	no	no	no	Instrume	4	No	5	1	34.5	same fac	5	yes	no	Urban	#NULL!	1	2	1	1	2	1	1	2	1
2	2	kemissie	3545	36	38	yes	yes	yes	no	no	yes	no	no	no	no	SVD	2	No	1	2	35.9	same fac	8	Yes	no	Urban	#NULL!	3	3	2	2	1	1	1	1	1
1	2	Dessie	2545	26	41	No	yes	no	no	no	no	no	no	no	no	SVD	1	No	2	1	36.8	Reffere	5	ye	no	Urban	#NULL!	3	2	2	1	1	2	1	1	1
1	2	Dessie	2150	24	38	No	no	yes	no	yes	no	no	no	no	no	SVD	2	No	2	1	36.4	Reffere	8	Yes	no	Rural	#NULL!	2	2	2	2	1	1	1	1	1
1	2	Dessie	1721	26	38	No	yes	no	no	yes	no	no	no	yes	no	SVD	4	No	1	2	36.3	same fac	8	yes	yes	Urban	#NULL!	2	2	2	2	2	1	1	1	1
1	2	Kombolch	3170	45	35	No	no	yes	no	no	no	no	no	no	no	SVD	2	No	1	4	36.6	Reffere	8	yes	no	Urban	#NULL!	3	3	1	2	1	2	1	1	1
1	2	Dessie	2600	26	41	No	no	no	no	no	no	no	no	no	no	SVD	1	No	2	1	36	same fac	7	yes	no	Rural	#NULL!	3	2	2	2	1	1	1	1	1
1	2	Kombolch	2300	36	36	No	no	yes	no	no	no	no	no	no	no	SVD	3	No	1	2	33.3	same fac	8	No	no	Rural	#NULL!	2	3	1	2	1	1	1	1	1
3	2	Afar	2810	28	39	No	no	no	no	yes	no	no	no	no	no	SVD	2	No	2	4	36.2	Reffere	7	Yes	no	Urban	#NULL!	3	2	2	2	1	1	1	1	1
2	2	Haik	2700	23	41	No	no	no	no	no	no	no	no	no	yes	SVD	1	No	1	1	36	same fac	6	Yes	no	Urban	#NULL!	3	2	2	1	1	1	1	1	1
1	2	Dessie	1600	26	39	No	no	yes	yes	no	yes	no	no	no	no	SVD	4	No	1	4	37.3	same fac	8	yes	no	Rural	#NULL!	2	2	2	2	2	3	1	1	1
1	2	Delanta	3000	23	36	No	no	no	no	no	no	no	no	no	no	SVD	5	No	6	5	36.6	Reffere	8	yes	no	Urban	#NULL!	3	2	1	2	2	2	1	2	1
16	2	Tenta	3000	24	37	No	no	no	no	no	no	no	no	no	no	SVD	4	No	2	8	38.2	same fac	7	yes	no	Rural	#NULL!	3	2	1	2	2	3	2	1	2
6	2	Dessie	2400	30	38	No	no	no	no	yes	no	no	no	no	no	SVD	5	No	5	5	35.5	same fac	9	yes	no	Rural	#NULL!	2	2	2	2	2	1	1	2	1
1	2	Dessie	2500	36	38	No	no	no	no	no	no	no	no	yes	no	SVD	4	No	2	7	36.1	same fac	9	yes	no	Rural	#NULL!	3	3	2	2	2	1	1	1	1
3	2	Albuko	2275	36	42	No	no	yes	no	no	yes	no	Yes	yes	no	SVD	6	No	1	2	37	Reffere	7	yes	no	Urban	#NULL!	2	3	2	2	2	2	1	1	1
1	2	Dessie	3000	21	34	No	yes	yes	no	no	no	no	no	no	no	SVD	4	No	2	1	31	Reffere	7	yes	no	Urban	#NULL!	3	2	1	2	2	1	1	1	1
1	2	Dessie	3400	23	36	No	yes	no	no	no	no	no	no	no	no	CS	5	No	1	1	35	same fac	8	yes	yes	Rural	#NULL!	3	2	1	2	2	1	1	1	1
2	2	Dessie	3000	26	40	No	no	yes	no	yes	no	no	no	no	no	SVD	5	No	1	2	35	same fac	9	yes	no	Urban	#NULL!	3	2	2	2	2	1	1	1	1
2	2	Dessie	3820	19	37	No	no	no	no	yes	yes	no	no	no	no	CS	4	No	2	4	34	same fac	8	yes	no	Rural	#NULL!	3	1	1	2	2	1	1	1	1
1	2	Dessie	3400	92	34	No	no	yes	no	no	no	no	no	no	no	SVD	3	No	3	12	35	same fac	7	yes	no	Urban	#NULL!	3	3	1	2	1	1	1	1	2
1	2	Dessie	1500	25	40	No	no	no	no	no	no	no	Yes	no	yes	SVD	5	No	2	1	34	Reffere	8		no	Urban	#NULL!	1	2	2	2	2	1	1	1	1
3	2	Afar	2580	23	38	No	no	no	no	no	no	no	no	no	no	SVD	1	No	2	8	36	Reffere	5	yes	no	Urban	#NULL!	3	2	2	1	1	1	1	1	2
1	2	Dessie	2875	24	40	No	no	yes	no	no	no	no	no	no	no	SVD	2	No	2	1	36	Reffere	7	yes	no	Urban	#NULL!	3	2	2	2	1	1	1	1	1
11	2	woreilu	3010	27	38	No	no	no	no	no	no	no	Yes	no	no	SVD	2	No	1	1	36.4	same fac	8	yes	no	Rural	#NULL!	3	2	2	2	1	1	2	1	1
1	2	Dessie	2150	28	36	No	no	no	no	no	no	no	no	no	no	Instrume	3	No	1	2	35.8	same fac	8	yes	no	Rural	#NULL!	2	2	1	2	1	1	1	1	1
1	2	Wogdie	1721	28	34	yes	no	yes	no	no	no	Yes	no	no	no	Instrume	4	No	2	1	34.5	Reffere	8		no	Rural	#NULL!	2	2	1	2	2	1	1	1	1
1	2	kemissie	2510	36	38	yes	yes	no	no	no	no	no	no	no	no	SVD	2	No	3	1	35.9	same fac	8	yes	no	Urban	#NULL!	3	3	2	2	1	1	1	1	1
1	2	Dessie	3000	26	41	No	yes	yes	no	no	no	no	no	no	no	SVD	1	No	2	2	36.8	Reffere	7	yes	no	Urban	#NULL!	3	2	2	2	1	2	1	1	1
1	2	Dessie	2600	24	38	No	no	yes	no	yes	no	no	no	no	no	SVD	1	No	5	1	36.4	same fac	7		no	Urban	#NULL!	3	2	2	2	1	1	1	2	1
1	2	Dessie	2300	26	38	No	no	no	no	yes	no	no	no	yes	no	SVD	3	No	2	1	36.3	Reffere	9	yes	no	Urban	#NULL!	2	2	2	2	1	1	1	1	1
1	2	Kombolch	2000	45	35	No	no	no	no	no	yes	no	no	no	no	SVD	1	No	1	1	36.6	same fac	5	yes	no	Rural	#NULL!	2	3	1	1	1	2	1	1	1
1	2	Dessie	1430	26	41	No	no	yes	no	no	yes	no	no	no	no	SVD	2	No	1	4	36	same fac	6	yes	no	Urban	#NULL!	1	2	2	1	1	1	1	1	1
1	2	Kombolch	2500	36	36	No	no	yes	yes	no	no	no	no	no	no	SVD	3	No	2	1	33.3	same fac	9	yes	yes	Urban	#NULL!	3	3	1	2	1	1	1	1	1
1	2	Afar	2040	28	39	No	no	no	no	yes	no	no	no	no	no	SVD	1	No	3	4	36.2	same fac	9	yes	no	Urban	#NULL!	2	2	2	2	1	1	1	1	1
1	2	Haik	2655	23	41	No	no	no	no	yes	no	no	no	no	yes	SVD	4	No	2	1	36	same fac	9	yes	no	Urban	#NULL!	3	2	2	2	2	1	1	1	1
1	2	Dessie	3030	19	40	No	no	no	no	no	yes	no	no	yes	no	SVD	5	No	3	3	33	same fac	3	yes	yes	Urban	#NULL!	3	1	2	1	2	1	1	1	1
1	2	Dessie	3000	24	37	No	no	no	no	no	no	no	no	no	no	SVD	6	No	2	1	36	same fac	9	yes	no	Rural	#NULL!	3	2	1	2	2	1	1	1	1
6	2	Wogdie	2400	30	38	No	no	no	no	yes	no	no	no	no	no	SVD	2	No	5	21	33.9	same fac	8	yes	no	Rural	#NULL!	2	2	2	2	1	1	1	2	2
1	2	kemissie	3115	36	38	No	no	no	no	no	no	no	no	no	no	SVD	1	No	1	10	36.2	same fac	6	yes	no	Urban	#NULL!	3	3	2	1	1	1	1	1	2
20	2	Dessie	2275	36	42	yes	no	no	no	no	no	no	Yes	yes	no	SVD	1	No	1	1	31	Reffere	8	ye	no	Rural	#NULL!	2	3	2	2	1	1	2	1	1
1	2	Kobo	1000	25	34	No	yes	no	no	no	no	no	no	no	no	SVD	4	No	4	1	35	Reffere	9	Yes	no	Rural	#NULL!	1	2	1	2	2	1	1	2	1
1	2	Kombolch	3400	23	36	No	yes	yes	no	no	yes	no	no	no	no	CS	4	No	1	3	35	same fac	8	yes	no	Rural	#NULL!	3	2	1	2	2	1	1	1	1
1	2	Dessie	3360	25	38	No	no	yes	no	no	no	no	no	no	no	SVD	2	No	2	5	35	same fac	8	Yes	no	Rural	#NULL!	3	2	2	2	1	1	1	1	1
1	2	Afar	1500	27	38	No	no	no	no	yes	no	no	no	no	no	CS	4	No	2	5	34	same fac	9	yes	no	Urban	#NULL!	1	2	2	2	2	1	1	1	1
1	2	Dessie	2580	92	34	No	no	no	no	no	no	no	no	no	no	SVD	3	No	3	3	45	same fac	9	Yes	no	Urban	#NULL!	3	3	1	2	1	3	1	1	1
1	2	Kutaber	4315	25	40	No	no	no	no	no	no	no	Yes	no	no	SVD	2	No	2	7	35.8	Reffere	9	Yes	no	Urban	#NULL!	4	2	2	2	1	1	1	1	1
1	2	Tenta	2875	25	40	No	no	no	no	no	no	no	no	no	no	SVD	4	No	1	2	36	same fac	7	yes	no	Rural	#NULL!	3	2	2	2	2	1	1	1	1
1	2	Dessie	1350	56	38	No	no	no	no	no	no	no	no	no	no	CS	2	No	3	1	36.4	same fac	8	yes	no	Rural	#NULL!	1	3	2	2	1	1	1	1	1
1	2	Haik	2545	27	38	No	no	no	no	no	no	no	Yes	no	no	SVD	3	No	1	2	36	same fac	7	yes	no	Urban	#NULL!	3	2	2	2	1	1	1	1	1
1	2	Dessie	3180	28	40	No	no	yes	no	yes	no	no	Yes	no	no	SVD	2	No	2	2	32	same fac	8	Yes	no	Rural	#NULL!	3	2	2	2	1	1	1	1	1
5	2	Dessie	2600	28	34	No	no	no	no	no	yes	Yes	no	no	no	Instrume	2	No	2	2	36.8	Reffere	8		no	Urban	#NULL!	3	2	1	2	1	2	1	1	1
1	2	Dessie	2300	36	38	yes	yes	no	no	no	no	no	no	yes	no	SVD	3	No	3	8	35.5	same fac	7	yes	no	Urban	#NULL!	2	3	2	2	1	1	1	1	2
1	2	Tehuled	2810	26	41	No	yes	no	no	no	no	no	no	no	no	SVD	1	No	2	8	36.4	Reffere	8	yes	yes	Urban	#NULL!	3	2	2	2	1	1	1	1	2
1	2	Delanta	2700	35	39	No	no	yes	no	no	no	no	no	no	no	CS	2	No	1	1	36.3	same fac	5	yes	no	Rural	#NULL!	3	3	2	1	1	1	1	1	1
1	2	Dessie	1430	26	38	No	no	yes	no	yes	yes	no	no	no	no	SVD	4	No	2	4	36	Reffere	7	yes	no	Rural	#NULL!	1	2	2	2	2	1	1	1	1
1	2	Delanta	2500	29	37	No	no	no	no	yes	no	no	no	no	no	SVD	4	No	3	3	36.6	same fac	8	yes	no	Rural	#NULL!	3	2	1	2	2	2	1	1	1
1	2	Albuko	2995	26	41	yes	yes	no	no	no	no	no	no	no	no	SVD	4	No	1	1	36.2	same fac	8	yes	no	Urban	#NULL!	3	2	2	2	2	1	1	1	1
1	2	kalu	2390	36	36	No	no	no	no	no	no	no	no	no	no	SVD	5	No	2	2	33	same fac	9	yes	no	Urban	#NULL!	2	3	1	2	2	1	1	1	1
1	2	Dessie	2300	28	39	No	no	no	no	yes	no	no	no	no	no	SVD	4	No	3	1	35	same fac	5	yes	yes	Rural	#NULL!	2	2	2	1	2	1	1	1	1
1	2	Dessie	2700	21	39	No	no	no	no	no	no	no	no	no	no	SVD	5	No	2	1	36.3	Reffere	8	yes	no	Rural	#NULL!	3	2	2	2	2	1	1	1	1
3	2	Afar	3540	25	41	No	no	no	no	no	no	no	no	no	no	SVD	4	No	3	1	37.3	Reffere	7	yes	no	Urban	#NULL!	3	2	2	2	2	3	1	1	1
1	2	woreilu	1800	19	40	No	no	no	no	no	yes	no	no	no	no	SVD	5	No	2	3	33	same fac	9	yes	no	Rural	#NULL!	2	1	2	2	2	1	1	1	1
1	2	Wogdie	2000	24	37	No	no	no	no	no	no	no	no	no	no	SVD	6	No	3	1	36	Reffere	6	yes	no	Urban	#NULL!	2	2	1	1	2	1	1	1	1
1	2	kemissie	2500	30	38	No	no	no	no	yes	no	no	no	no	no	SVD	2	No	2	21	33.9	Reffere	7	Yes	no	Rural	#NULL!	3	2	2	2	1	1	1	1	2
2	2	Dessie	2275	36	38	No	no	no	no	no	no	no	no	no	no	SVD	1	No	1	10	36.2	same fac	9	yes	yes	Rural	#NULL!	2	3	2	2	1	1	1	1	2
1	2	Kobo	3360	36	38	No	no	yes	no	no	yes	no	Yes	no	no	SVD	1	No	2	1	31	same fac	9	yes	no	Urban	#NULL!	3	3	2	2	1	1	1	1	1
3	2	Batie	3000	25	37	No	no	no	no	no	no	no	no	no	no	SVD	4	No	1	1	35	same fac	8	no	no	Rural	#NULL!	3	2	1	2	2	1	1	1	1
1	2	Dessie	2160	23	40	No	no	yes	no	no	no	no	no	no	no	CS	4	No	1	1	35	Reffere	6	yes	no	Urban	#NULL!	2	2	2	1	2	1	1	1	1
11	2	Kombolch	3820	25	40	No	no	no	no	no	no	no	no	no	no	SVD	2	No	2	5	35	same fac	8	yes	no	Urban	#NULL!	3	2	2	2	1	1	2	1	1
1	2	Dessie	1500	27	38	No	no	no	no	yes	no	no	no	no	no	CS	4	No	2	5	34	Reffere	9	yes	no	Urban	#NULL!	1	2	2	2	2	1	1	1	1
5	2	Kutaber	2580	92	38	No	yes	yes	no	no	no	no	no	no	yes	SVD	3	No	2	3	45	same fac	8	yes	no	Urban	#NULL!	3	3	2	2	1	3	1	1	1
1	2	Tenta	4315	25	40	No	yes	yes	no	no	no	no	Yes	no	no	SVD	2	No	3	7	35.8	same fac	9	yes	no	Rural	#NULL!	4	2	2	2	1	1	1	1	1
6	2	Dessie	2875	25	39	No	no	no	no	no	no	no	no	no	no	SVD	4	No	2	2	36	same fac	7	yes	no	Urban	#NULL!	3	2	2	2	2	1	1	1	1
1	2	woreilu	1350	56	38	No	no	no	no	no	no	no	no	no	no	CS	2	No	3	1	36.4	Reffere	8	yes	no	Urban	#NULL!	1	3	2	2	1	1	1	1	1
20	2	Dessie	2750	27	34	No	no	no	no	no	no	no	no	no	no	SVD	3	No	5	2	36	Reffere	9	yes	no	Urban	#NULL!	3	2	1	2	1	1	2	2	1
1	2	Dessie	2995	28	38	yes	no	yes	no	no	no	no	no	no	no	SVD	2	No	4	2	32	same fac	7	yes	no	Urban	#NULL!	3	2	2	2	1	1	1	2	1
1	2	Dessie	1600	28	38	No	no	yes	no	no	no	Yes	no	no	no	Instrume	2	No	5	5	36.8	same fac	8	yes	no	Urban	#NULL!	2	2	2	2	1	2	1	2	1
1	2	Tehuled	1800	36	35	No	yes	no	no	no	no	no	no	no	no	SVD	3	No	2	8	35.5	same fac	5	No	no	Rural	#NULL!	2	3	1	1	1	1	1	1	2
1	2	Delanta	2655	26	41	yes	yes	yes	no	no	yes	no	no	no	no	SVD	1	No	3	8	36.4	same fac	8	yes	no	Rural	#NULL!	3	2	2	2	1	1	1	1	2
1	2	Tenta	2805	35	36	No	yes	no	no	no	no	no	no	no	no	CS	2	No	2	1	36.3	same fac	7	yes	yes	Urban	#NULL!	3	3	1	2	1	1	1	1	1
1	2	Delanta	1535	26	39	No	no	yes	no	yes	no	no	no	no	no	SVD	4	No	1	4	36	same of	7	yes	no	Urban	#NULL!	2	2	2	2	2	1	1	1	1
1	2	Delanta	3030	29	39	No	no	no	no	yes	no	no	no	no	no	SVD	4	No	2	1	36.6	same fac	8	yes	no	Urban	#NULL!	3	2	2	2	2	2	1	1	1
1	2	Albuko	3570	26	40	No	yes	no	no	no	no	no	no	no	no	SVD	4	No	1	5	36.2	same fac	9	Yes	yes	Rural	#NULL!	3	2	2	2	2	1	1	1	1
3	2	kalu	1800	36	40	No	no	yes	no	no	no	no	no	no	no	SVD	5	No	2	3	33	same fac	8	yes	no	Urban	#NULL!	2	3	2	2	2	1	1	1	1
1	2	Dessie	2500	28	43	No	no	yes	no	yes	yes	no	no	no	no	SVD	4	No	2	6	35	same fac	8	yes	no	Rural	#NULL!	3	2	3	2	2	1	1	1	1
1	2	Dessie	3000	21	38	No	no	no	no	no	no	no	no	no	no	SVD	5	No	3	3	36.3	Reffere	5	yes	no	Rural	#NULL!	3	2	2	1	2	1	1	1	1
1	2	Afar	3400	25	36	No	no	yes	yes	no	yes	no	no	no	no	SVD	4	No	3	6	37.9	Reffere	9	yes	no	Urban	#NULL!	3	2	1	2	2	3	1	1	1
1	2	woreilu	2710	19	37	No	no	no	no	no	yes	no	no	no	no	SVD	5	No	2	5	33	same fac	8	Yes	no	Urban	#NULL!	3	1	1	2	2	1	1	1	1
1	2	Wogdie	2580	24	34	No	no	no	yes	no	no	no	no	no	no	SVD	6	No	3	3	36.2	Reffere	5	yes	no	Urban	#NULL!	3	2	1	1	2	1	1	1	1
1	2	kemissie	4315	30	34	No	no	no	yes	yes	no	no	Yes	no	no	SVD	2	No	2	6	36.1	Reffere	6	Yes	no	Urban	#NULL!	4	2	1	1	1	1	1	1	1
1	2	Dessie	2875	36	36	No	no	no	no	no	no	Yes	Yes	no	no	SVD	1	No	1	1	37	same fac	9	yes	yes	Rural	#NULL!	3	3	1	2	1	2	1	1	1
1	2	Kobo	3545	36	38	No	no	yes	no	no	no	no	no	no	no	SVD	1	No	2	5	36	same fac	9	yes	no	Rural	#NULL!	3	3	2	2	1	1	1	1	1
1	2	Batie	2545	25	37	No	yes	no	no	no	no	no	no	no	no	SVD	4	No	1	8	35	same fac	5	No	no	Urban	#NULL!	3	2	1	1	2	1	1	1	2
1	2	Dessie	2150	23	40	No	yes	yes	no	no	no	no	no	no	no	CS	4	No	1	3	34	Reffere	9	yes	no	Urban	#NULL!	2	2	2	2	2	1	1	1	1
1	2	Kombolch	1721	25	40	No	no	no	no	no	no	no	no	no	no	SVD	4	No	2	1	34	same fac	8	yes	no	Rural	#NULL!	2	2	2	2	2	1	1	1	1
1	2	Dessie	3000	27	38	No	no	no	no	no	no	no	no	no	no	CS	5	No	2	7	34	Reffere	7	yes	no	Urban	#NULL!	3	2	2	2	2	1	1	1	1
1	2	Kutaber	2300	92	38	No	no	no	no	no	yes	no	no	no	no	SVD	3	No	2	1	36	same fac	9	yes	no	Urban	#NULL!	2	3	2	2	1	1	1	1	1
1	2	Tenta	2810	25	40	No	no	yes	no	no	no	no	no	no	no	SVD	4	No	3	1	34	same fac	8	yes	no	Urban	#NULL!	3	2	2	2	2	1	1	1	1
1	2	Dessie	2700	25	39	No	no	no	no	no	no	no	no	no	no	SVD	3	No	2	5	36	same fac	3	yes	no	Rural	#NULL!	3	2	2	1	1	1	1	1	1
1	2	woreilu	2500	56	38	No	no	no	no	no	no	no	no	no	no	CS	2	No	3	11	36	Reffere	7	yes	no	Rural	#NULL!	3	3	2	2	1	1	1	1	2
1	2	Dessie	2750	27	34	No	no	no	no	no	no	no	no	no	no	SVD	5	No	5	12	36	Reffere	9	yes	no	Rural	#NULL!	3	2	1	2	2	1	1	2	2
1	2	Dessie	2995	28	38	yes	no	yes	no	no	no	no	Yes	no	no	SVD	2	No	4	1	36	same fac	9	yes	no	Urban	#NULL!	3	2	2	2	1	1	1	2	1
5	2	Dessie	1600	28	38	No	no	no	no	no	no	no	no	no	no	Instrume	2	No	5	1	36.4	same fac	8	yes	no	Rural	#NULL!	2	2	2	2	1	1	1	2	1
1	2	Tehuled	1800	36	35	No	yes	no	no	no	no	no	no	no	no	SVD	3	No	2	4	36.3	same fac	8	No	no	Rural	#NULL!	2	3	1	2	1	1	1	1	1
1	2	Delanta	2500	26	41	yes	yes	yes	no	no	no	no	no	no	no	SVD	4	No	3	3	36	same fac	9	yes	no	Urban	#NULL!	3	2	2	2	2	1	1	1	1
1	2	Tenta	3000	35	36	No	no	yes	no	no	no	no	no	no	no	CS	2	No	2	1	35.8	same fac	8	yes	no	Urban	#NULL!	3	3	1	2	1	1	1	1	1
1	2	Delanta	2400	26	39	No	no	no	no	yes	no	no	Yes	no	no	SVD	3	No	1	5	35.9	same fac	8	yes	no	Rural	#NULL!	2	2	2	2	1	1	1	1	1
1	2	Delanta	3115	29	39	No	no	no	no	no	no	no	no	no	no	SVD	2	No	2	2	36.8	Reffere	9	yes	no	Urban	#NULL!	3	2	2	2	1	2	1	1	1
1	2	Dessie	2500	26	40	No	no	yes	no	no	yes	no	no	no	no	SVD	2	No	1	1	36.3	Reffere	5	Yes	no	Rural	#NULL!	3	2	2	1	1	1	1	1	1
3	2	Albuko	2275	36	40	No	no	no	no	no	yes	no	no	no	no	SVD	2	No	2	1	36	same fac	9	yes	yes	Rural	#NULL!	2	3	2	2	1	1	1	1	1
1	2	kalu	1000	28	43	No	no	no	no	no	no	no	no	no	no	SVD	1	No	2	4	36	same fac	9	yes	no	Urban	#NULL!	1	2	3	2	1	1	1	1	1
1	2	Dessie	3000	21	38	No	no	no	no	no	no	no	no	no	no	SVD	3	No	3	1	36.6	same fac	7	yes	no	Urban	#NULL!	3	2	2	2	1	2	1	1	1
2	2	Tenta	2565	25	36	No	no	no	yes	no	no	no	no	no	no	SVD	2	No	2	11	37.5	same fac	8	yes	no	Rural	#NULL!	3	2	1	2	1	3	1	1	2
3	2	Dessie	2875	19	37	No	no	yes	no	no	yes	no	no	no	no	SVD	4	No	3	8	36	same fac	7	Yes	no	Rural	#NULL!	3	1	1	2	2	1	1	1	2
1	2	Dessie	2150	24	34	No	no	no	yes	yes	no	no	no	no	no	SVD	4	No	2	3	36	Reffere	6	yes	no	Urban	#NULL!	2	2	1	1	2	1	1	1	1
2	2	Wogdie	1721	30	34	No	no	no	no	no	no	no	Yes	no	no	SVD	5	No	3	11	36.6	same fac	8	Yes	yes	Rural	#NULL!	2	2	1	2	2	2	1	1	2
1	2	kemissie	2510	36	36	No	no	no	no	yes	no	Yes	Yes	no	no	SVD	4	No	6	1	38.2	same fac	9	yes	no	Urban	#NULL!	3	3	1	2	2	3	1	2	1
3	2	Dessie	2300	36	38	yes	no	no	no	no	no	no	no	no	no	SVD	6	No	2	3	36.2	same fac	7	yes	yes	Urban	#NULL!	2	3	2	2	2	1	1	1	1
1	2	Dessie	2810	25	37	No	yes	no	no	no	no	no	no	no	no	SVD	4	No	3	6	36.1	same fac	8		no	Urban	#NULL!	3	2	1	2	2	1	1	1	1
11	2	Kutaber	2000	23	40	No	yes	yes	no	no	no	no	no	no	no	CS	4	No	1	1	37	Reffere	7	yes	no	Urban	#NULL!	2	2	2	2	2	2	2	1	1
2	2	Tenta	1430	25	40	No	no	no	no	no	no	no	no	no	no	SVD	4	No	4	2	31	Reffere	8	yes	no	Rural	#NULL!	1	2	2	2	2	1	1	2	1
8	2	Dessie	2040	27	38	No	no	no	no	no	no	no	no	no	no	CS	5	No	1	5	36	Reffere	7	yes	no	Urban	#NULL!	2	2	2	2	2	1	2	1	1
1	2	Haik	2390	92	38	No	no	yes	no	yes	yes	no	no	no	no	SVD	3	No	2	3	34	same fac	9	yes	yes	Rural	#NULL!	2	3	2	2	1	1	1	1	1
1	2	Dessie	2300	25	40	No	no	no	no	no	no	no	no	no	no	SVD	4	No	1	1	34	same fac	8	yes	no	Rural	#NULL!	2	2	2	2	2	1	1	1	1
1	2	Dessie	2700	25	39	No	no	no	no	no	no	no	no	no	no	SVD	3	No	2	3	35	same fac	9	yes	no	Urban	#NULL!	3	2	2	2	1	1	1	1	1
1	2	woreilu	1600	56	38	No	no	no	no	no	no	no	no	no	no	CS	2	No	1	1	35.8	Reffere	8	yes	no	Urban	#NULL!	2	3	2	2	1	1	1	1	1
1	2	Dessie	2655	27	34	No	no	no	no	yes	no	no	no	no	no	SVD	5	No	2	1	34	same fac	5	yes	yes	Rural	#NULL!	3	2	1	1	2	1	1	1	1
1	2	Dessie	2805	28	38	No	no	no	no	no	yes	no	Yes	no	no	SVD	2	No	3	5	36	same fac	7	yes	no	Rural	#NULL!	3	2	2	2	1	1	1	1	1
1	2	Delanta	3570	28	38	No	no	yes	no	no	no	no	no	no	no	Instrume	2	No	5	1	36	Reffere	8	yes	no	Rural	#NULL!	3	2	2	2	1	1	1	2	1
20	2	Dessie	1800	36	35	No	yes	no	no	no	yes	no	no	no	no	SVD	3	No	4	5	35.8	same fac	9		no	Urban	#NULL!	2	3	1	2	1	1	2	2	1
1	2	Albuko	2500	26	41	No	yes	yes	no	no	no	no	no	no	no	SVD	4	No	1	2	34.5	Reffere	8	yes	yes	Rural	#NULL!	3	2	2	2	2	1	1	1	1
8	2	kalu	3000	35	36	No	no	no	no	no	no	no	no	no	no	CS	2	No	2	8	35.9	Reffere	5	yes	no	Rural	#NULL!	3	3	1	1	1	1	2	1	2
5	2	Dessie	2400	26	39	No	no	no	no	no	no	no	Yes	no	no	SVD	3	No	2	1	35.5	Reffere	8	yes	no	Rural	#NULL!	2	2	2	2	1	1	1	1	1
1	2	Dessie	3115	29	39	No	no	no	no	no	no	no	no	no	no	SVD	2	No	1	1	36.4	same fac	7	yes	no	Rural	#NULL!	3	2	2	2	1	1	1	1	1
1	2	Wodie	2500	26	40	No	no	yes	no	no	yes	no	no	no	no	SVD	2	No	3	1	36	Reffere	8	yes	no	Urban	#NULL!	3	2	2	2	1	1	1	1	1
1	2	Dessie	2275	36	40	No	no	yes	no	no	yes	no	no	no	no	SVD	2	No	2	1	36.6	same fac	8	yes	no	Urban	#NULL!	2	3	2	2	1	2	1	1	1
1	2	Dessie	1000	28	43	No	no	no	no	no	no	no	no	no	no	SVD	1	No	1	1	36	Reffere	9	yes	yes	Urban	#NULL!	1	2	3	2	1	1	1	1	1
1	2	Dessie	3000	21	38	No	no	no	no	no	no	no	no	no	no	SVD	3	No	1	2	33.3	same fac	7	yes	no	Urban	#NULL!	3	2	2	2	1	1	1	1	1
1	2	Dessie	3010	25	36	No	no	no	no	no	no	no	no	no	no	SVD	2	No	2	4	37.8	same fac	8	yes	no	Urban	#NULL!	3	2	1	2	1	3	1	1	1
2	2	Wogdie	3545	19	37	No	no	yes	no	yes	no	no	no	no	no	SVD	4	No	3	8	37.6	same of	5	yes	no	Rural	#NULL!	3	1	1	1	2	3	1	1	2
1	2	Batie	3170	24	34	yes	no	no	no	yes	no	no	no	yes	no	SVD	4	No	2	3	36	Reffere	8	Yes	no	Urban	#NULL!	3	2	1	2	2	1	1	1	1
3	2	Kombolch	2600	30	34	No	no	no	no	no	no	no	Yes	no	no	SVD	5	No	3	11	36.6	same fac	9	Yes	no	Urban	#NULL!	3	2	1	2	2	2	1	1	2
1	2	Dessie	2300	36	36	No	no	no	no	yes	no	no	Yes	yes	no	SVD	4	No	6	1	38.2	same fac	8	yes	no	Rural	#NULL!	2	3	1	2	2	3	1	2	1
1	2	Dessie	1430	36	38	yes	no	no	no	no	no	no	no	no	no	SVD	6	No	2	3	36.2	same fac	9	yes	no	Urban	#NULL!	1	3	2	2	2	1	1	1	1
1	2	Dessie	2500	25	37	No	yes	yes	no	no	no	no	no	no	no	SVD	4	No	3	6	36.1	same fac	7	no	no	Rural	#NULL!	3	2	1	2	2	1	1	1	1
2	2	Tenta	2750	23	40	No	yes	no	no	no	no	no	no	no	no	CS	4	No	1	1	37	Reffere	8	Yes	no	Urban	#NULL!	3	2	2	2	2	2	1	1	1
1	2	Dessie	2995	25	40	No	no	no	no	no	no	no	no	no	no	SVD	4	No	4	2	31	Reffere	7	yes	no	Rural	#NULL!	3	2	2	2	2	1	1	2	1
2	2	Dessie	2300	27	38	yes	no	no	no	no	no	no	no	no	no	CS	5	No	1	5	36	Reffere	5	yes	no	Rural	#NULL!	2	2	2	1	2	1	1	1	1
3	2	Dessie	3070	92	38	No	no	no	no	yes	yes	no	no	no	yes	SVD	3	No	2	3	34	same fac	7	yes	no	Rural	#NULL!	3	3	2	2	1	1	1	1	1
1	2	Dessie	1600	25	40	No	no	yes	no	no	no	no	no	no	no	SVD	4	No	1	1	34	same fac	6	Yes	no	Urban	#NULL!	2	2	2	1	2	1	1	1	1
3	2	Dessie	1800	25	39	No	no	no	no	no	no	no	no	no	no	SVD	3	No	2	3	35	same fac	8	yes	no	Urban	#NULL!	2	2	2	2	1	1	1	1	1
11	2	Dessie z	1400	56	38	No	no	no	no	no	yes	no	no	no	no	CS	2	No	1	1	35.8	Reffere	8	yes	no	Urban	#NULL!	1	3	2	2	1	1	2	1	1
1	2	Dessie	3030	27	34	No	no	no	no	yes	no	no	no	no	no	SVD	5	No	2	1	34	same fac	7	No	no	Urban	#NULL!	3	2	1	2	2	1	1	1	1
8	2	Tehuled	3540	28	38	No	no	no	no	yes	no	no	Yes	no	no	SVD	2	No	3	5	36	same fac	8	yes	no	Rural	#NULL!	3	2	2	2	1	1	2	1	1
1	2	kemissie	3000	28	38	No	no	no	no	yes	no	no	no	no	no	CS	2	No	5	1	36	Reffere	8	yes	yes	Urban	#NULL!	3	2	2	2	1	1	1	2	1
1	2	Dessie	2400	36	35	No	yes	no	no	no	yes	no	no	no	no	CS	3	No	4	5	35.8	same fac	7	yes	no	Rural	#NULL!	2	3	1	2	1	1	1	2	1
1	2	Albuko	3115	26	41	No	yes	yes	no	no	no	Yes	no	yes	no	CS	4	No	1	2	34.5	Reffere	9	yes	no	Urban	#NULL!	3	2	2	2	2	1	1	1	1
1	2	kalu	3000	35	36	No	no	no	no	no	no	no	no	no	no	SVD	2	No	2	8	35.9	Reffere	8	yes	no	Rural	#NULL!	3	3	1	2	1	1	1	1	2
1	2	Dessie	2500	26	39	No	no	no	no	no	no	no	Yes	no	no	SVD	3	No	2	1	35.5	Reffere	8	yes	no	Urban	#NULL!	3	2	2	2	1	1	1	1	1
1	2	Dessie	2275	29	39	No	no	no	no	no	yes	no	no	no	no	SVD	2	No	1	1	36.4	same fac	7	Yes	no	Rural	#NULL!	2	2	2	2	1	1	1	1	1
1	2	Wodie	3400	26	40	No	no	no	no	no	yes	no	no	no	no	SVD	4	No	3	8	36	Reffere	5	Yes	no	Rural	#NULL!	3	2	2	1	2	1	1	1	2
3	2	Dessie	3360	36	40	No	no	no	no	no	yes	no	no	no	no	SVD	5	No	2	5	36.6	same fac	7	yes	no	Rural	#NULL!	3	3	2	2	2	2	1	1	1
1	2	Dessie	3000	28	43	No	no	yes	no	no	no	no	no	no	no	SVD	4	No	1	3	36	Reffere	6	yes	no	Urban	#NULL!	3	2	3	1	2	1	1	1	1
3	2	Dessie	2710	21	38	No	no	no	no	no	no	no	no	no	no	SVD	5	No	1	1	33.3	same fac	7	No	no	Urban	#NULL!	3	2	2	2	2	1	1	1	1
1	2	Dessie	3010	25	36	No	no	no	no	no	no	no	no	no	no	SVD	5	No	2	11	37.8	same fac	7	yes	no	Urban	#NULL!	3	2	1	2	2	3	1	1	2
1	2	Wogdie	2040	19	37	No	no	no	no	no	yes	no	no	no	no	SVD	4	No	3	1	37.9	same of	8	yes	no	Urban	#NULL!	2	1	1	2	2	3	1	1	1
1	2	Batie	3070	24	34	yes	no	no	no	yes	no	no	no	no	no	CS	2	No	5	4	38.2	Reffere	8	yes	no	Rural	#NULL!	3	2	1	2	1	3	1	2	1
2	2	Kombolch	1600	30	34	No	no	no	no	no	no	no	no	no	no	SVD	2	No	1	3	35.5	same fac	9	yes	no	Rural	#NULL!	2	2	1	2	1	1	1	1	1
1	2	Dessie	1800	36	36	No	no	no	no	yes	no	no	no	no	yes	SVD	1	No	2	1	36	same fac	7	yes	no	Urban	#NULL!	2	3	1	2	1	1	1	1	1
1	2	Dessie	1535	36	38	No	no	no	no	no	no	no	Yes	no	no	SVD	2	No	4	1	37	same fac	8	yes	no	Rural	#NULL!	2	3	2	2	1	2	1	2	1
1	2	Dessie	3030	25	37	No	yes	yes	no	no	no	no	Yes	no	no	SVD	3	No	2	1	37	same fac	5	yes	no	Rural	#NULL!	3	2	1	1	1	2	1	1	1
2	2	Tenta	3690	23	40	No	yes	no	no	no	no	no	no	no	no	SVD	2	No	2	1	35	Reffere	5	yes	no	Urban	#NULL!	3	2	2	1	1	1	1	1	1
1	2	Dessie	3570	25	40	No	no	no	no	no	no	no	no	no	no	SVD	1	No	1	1	36	Reffere	8	yes	no	Rural	#NULL!	3	2	2	2	1	1	1	1	1
2	2	Dessie	2500	27	38	No	no	no	no	no	no	no	no	no	yes	SVD	2	No	1	2	35	Reffere	8	yes	yes	Urban	#NULL!	3	2	2	2	1	1	1	1	1
1	2	Dessie	2400	92	38	No	no	no	no	yes	yes	no	no	no	no	SVD	2	No	2	4	35	same fac	7	yes	no	Urban	#NULL!	2	3	2	2	1	1	1	1	1
3	2	Dessie	3115	25	40	No	no	yes	no	no	no	no	no	no	no	SVD	2	No	1	1	34	same fac	8	yes	no	Rural	#NULL!	3	2	2	2	1	1	1	1	1
1	2	Dessie	3000	25	39	No	no	yes	no	no	no	no	no	no	no	SVD	1	No	5	2	45	same fac	9	Yes	no	Rural	#NULL!	3	2	2	2	1	3	1	2	1
1	2	Dessie z	2275	56	38	No	no	no	no	no	no	no	no	no	no	CS	2	No	2	5	34	Reffere	8	Yes	no	Rural	#NULL!	2	3	2	2	1	1	1	1	1
2	2	Dessie	3000	27	34	No	no	yes	no	yes	no	no	no	no	no	SVD	2	No	2	6	36.4	same fac	7	Yes	yes	Urban	#NULL!	3	2	1	2	1	1	1	1	1
1	2	Tehuled	3400	28	38	No	no	no	no	yes	no	no	no	no	no	SVD	3	No	3	3	36	same fac	7	yes	no	Urban	#NULL!	3	2	2	2	1	1	1	1	1
1	2	Dessie	3400	28	38	No	no	no	no	no	yes	no	no	no	no	CS	1	No	3	21	34.5	Reffere	9	yes	no	Urban	#NULL!	3	2	2	2	1	1	1	1	2
1	2	Dessie	1500	36	35	No	yes	no	no	no	no	no	Yes	no	no	CS	4	No	2	10	35.9	same fac	9	yes	yes	Rural	#NULL!	1	3	1	2	2	1	1	1	2
1	2	Dessie	1905	26	41	No	yes	yes	no	no	no	no	no	no	no	CS	4	No	1	4	36.8	Reffere	5	yes	no	Urban	#NULL!	2	2	2	1	2	2	1	1	1
1	2	Kobo	2565	35	36	No	no	no	no	no	no	no	no	no	no	SVD	4	No	5	3	35.5	Reffere	9	yes	no	Urban	#NULL!	3	3	1	2	2	1	1	2	1
2	2	Kombolch	4315	26	39	No	no	no	no	no	yes	no	no	no	no	SVD	4	No	3	1	36.3	Reffere	5	yes	no	Rural	#NULL!	4	2	2	1	2	1	1	1	1
1	2	Dessie	2875	29	39	No	no	no	no	no	no	no	no	no	no	SVD	5	No	2	1	36	same fac	9	Yes	no	Urban	#NULL!	3	2	2	2	2	1	1	1	1
1	2	Dessie	1350	26	40	No	no	yes	no	no	no	no	no	no	no	SVD	5	No	2	5	36	Reffere	7	Yes	no	Urban	#NULL!	1	2	2	2	2	1	1	1	1
1	2	Dessie	3545	36	40	No	no	yes	no	no	no	no	Yes	no	no	SVD	5	No	3	8	33.3	same fac	7	yes	no	Rural	#NULL!	3	3	2	2	2	1	1	1	2
3	2	Dessie	2545	28	43	No	no	yes	no	no	no	no	no	no	no	SVD	2	No	2	5	36.2	Reffere	9	yes	no	Urban	#NULL!	3	2	3	2	1	1	1	1	1
1	2	Kutaber	3180	21	38	No	no	no	no	no	no	no	no	no	no	SVD	3	No	1	3	33	same fac	8	No	no	Rural	#NULL!	3	2	2	2	1	1	1	1	1
1	2	Dessie	2000	25	36	No	no	no	no	yes	no	no	Yes	no	no	SVD	1	No	1	2	37	same fac	9	yes	no	Rural	#NULL!	2	2	1	2	1	2	1	1	1
1	2	Tehuled	2995	32	38	No	no	yes	no	no	no	no	no	no	no	SVD	3	No	1	5	33	same fac	8	yes	no	Rural	#NULL!	3	2	2	2	1	1	1	1	1
1	2	Delanta	2390	32	38	No	no	no	no	yes	no	no	no	no	no	SVD	4	No	2	2	34.6	same fac	8	yes	no	Rural	#NULL!	2	2	2	2	2	1	1	1	1
2	2	Tenta	2300	32	39	No	no	yes	no	no	no	no	no	no	no	SVD	2	No	3	8	33	same fac	9	yes	no	Rural	#NULL!	2	2	2	2	1	1	1	1	2
1	2	Dessie	1600	30	34	No	no	no	no	no	no	no	no	no	no	SVD	4	No	1	1	35.5	same fac	9	yes	yes	Urban	#NULL!	2	2	1	2	2	1	1	1	1
1	2	Albuko	1800	36	36	No	no	no	no	no	no	no	no	no	yes	SVD	1	No	2	2	36	same fac	9	yes	no	Urban	#NULL!	2	3	1	2	1	1	1	1	1
1	2	Dessie	1500	19	40	No	yes	no	no	no	no	no	no	no	no	SVD	2	No	2	1	36.2	same fac	5	yes	no	Rural	#NULL!	1	1	2	1	1	1	1	1	1
2	2	Dessie	1905	36	38	No	no	yes	no	no	no	no	no	no	no	SVD	1	No	1	4	36.1	same fac	9	yes	no	Urban	#NULL!	2	3	2	2	1	1	1	1	1
1	2	Dessie	2580	25	37	No	no	no	no	no	no	no	Yes	no	no	SVD	2	No	2	2	37	same fac	7	yes	yes	Urban	#NULL!	3	2	1	2	1	2	1	1	1
1	2	Dessie	3010	25	40	No	no	yes	no	no	no	no	no	no	no	SVD	2	No	1	5	36	Reffere	8	yes	no	Urban	#NULL!	3	2	2	2	1	1	1	1	1
1	2	Dessie	1400	26	37	No	no	no	no	no	no	no	no	no	no	SVD	3	No	2	3	35	Reffere	8	Yes	no	Urban	#NULL!	1	2	1	2	1	1	1	1	1
3	2	Dessie	1350	27	38	yes	no	no	no	no	no	no	no	no	yes	SVD	1	No	1	6	35	Reffere	7	yes	no	Urban	#NULL!	1	2	2	2	1	1	1	1	1
1	2	Afar	3180	92	38	No	no	no	no	no	no	no	no	no	no	SVD	1	No	2	5	35	same fac	9	yes	no	Rural	#NULL!	3	3	2	2	1	1	1	1	1
2	2	Dessie	1721	25	34	No	no	no	no	no	no	no	no	no	no	SVD	1	No	5	11	45	same fac	8	Yes	no	Rural	#NULL!	2	2	1	2	1	3	1	2	2
1	2	woreilu	2510	25	34	No	no	no	no	no	no	no	no	no	no	SVD	4	No	2	1	35.8	same fac	9	ye	no	Rural	#NULL!	3	2	1	2	2	1	1	1	1
1	2	Dessie	2700	29	37	No	no	yes	no	no	yes	no	no	no	no	SVD	4	No	6	1	36	same fac	7	yes	no	Rural	#NULL!	3	2	1	2	2	1	1	2	1
1	2	Wogdie	2000	23	34	No	no	no	no	yes	no	no	no	no	no	SVD	5	No	5	1	32	same fac	8	yes	no	Urban	#NULL!	2	2	1	2	2	1	1	2	1
1	2	kemissie	1430	29	40	No	yes	no	no	yes	no	Yes	no	no	no	CS	4	No	4	2	36	same fac	7	No	yes	Urban	#NULL!	1	2	2	2	2	1	1	2	1
1	2	Dessie	2500	52	40	No	yes	no	no	no	no	no	no	no	no	SVD	5	No	1	3	36	same fac	6	Yes	no	Rural	#NULL!	3	3	2	1	2	1	1	1	1
2	2	Dessie	2750	28	38	No	no	no	no	no	yes	no	no	no	no	CS	5	No	3	8	34.5	Reffere	9	yes	no	Urban	#NULL!	3	2	2	2	2	1	1	1	2
1	2	Dessie	2995	36	38	No	no	no	no	no	yes	no	Yes	no	no	CS	4	No	2	5	35.9	same fac	5	yes	no	Urban	#NULL!	3	3	2	1	2	1	1	1	1
1	2	Kombolch	2700	24	40	No	no	yes	no	no	yes	no	no	no	no	SVD	4	No	2	3	36.4	same fac	7	yes	no	Urban	#NULL!	3	2	2	2	2	1	1	1	1
1	2	Dessie	1500	26	39	No	no	yes	no	no	no	no	no	no	no	SVD	6	No	3	7	36.3	Reffere	8	yes	no	Urban	#NULL!	1	2	2	2	2	1	1	1	1
3	2	Kombolch	3070	29	36	No	no	yes	no	yes	no	no	no	no	no	SVD	4	No	2	2	36	same fac	8	Yes	no	Urban	#NULL!	3	2	1	2	2	1	1	1	1
1	2	Afar	1600	25	40	No	no	no	no	yes	no	no	no	no	no	SVD	4	No	1	1	36	same fac	7	yes	no	Urban	#NULL!	2	2	2	2	2	1	1	1	1
1	2	Haik	4315	22	38	No	no	no	no	no	yes	no	no	no	no	Instrume	2	No	2	5	36.2	same fac	7	yes	no	Rural	#NULL!	4	2	2	2	1	1	1	1	1
1	2	Dessie	1400	25	36	No	yes	no	no	no	no	no	no	no	no	CS	2	No	3	8	37.8	same fac	5	yes	no	Urban	#NULL!	1	2	1	1	1	3	1	1	2
1	2	Delanta	2510	32	40	No	no	no	no	no	no	no	no	no	no	SVD	3	No	2	1	36.6	same fac	8	yes	no	Rural	#NULL!	3	2	2	2	1	2	1	1	1
3	2	Tenta	3000	32	43	yes	no	yes	no	no	yes	no	no	no	no	SVD	4	No	3	2	38.2	same fac	9	yes	no	Rural	#NULL!	3	2	3	2	2	3	1	1	1
1	2	Dessie	3170	32	38	No	no	yes	no	no	no	no	no	no	no	SVD	2	No	6	1	35.5	Reffere	8	yes	no	Urban	#NULL!	3	2	2	2	1	1	1	2	1
2	2	Dessie	2700	30	40	No	no	yes	no	no	no	no	no	no	no	SVD	4	No	2	1	36.1	same fac	7	yes	no	Rural	#NULL!	3	2	2	2	2	1	1	1	1
1	2	Albuko	2000	36	39	No	no	no	no	no	no	no	no	no	no	SVD	1	No	3	1	37	Reffere	9	yes	no	Rural	#NULL!	2	3	2	2	1	2	1	1	1
2	2	Dessie	2500	19	39	No	yes	no	no	no	no	no	no	no	no	SVD	2	No	1	3	31	Reffere	8	yes	no	Rural	#NULL!	3	1	2	2	1	1	1	1	1
1	2	Dessie	2040	36	38	No	no	no	no	no	no	no	no	no	no	SVD	1	No	4	3	35	Reffere	8	yes	yes	Rural	#NULL!	2	3	2	2	1	1	1	2	1
1	2	Dessie	2995	25	36	No	no	yes	no	no	no	no	Yes	no	no	SVD	2	No	1	1	35	same fac	7	yes	no	Urban	#NULL!	3	2	1	2	1	1	1	1	1
1	2	Dessie	2700	25	37	No	no	no	no	no	no	no	no	no	no	SVD	2	No	2	5	34	same fac	8	yes	no	Urban	#NULL!	3	2	1	2	1	1	1	1	1
1	2	Dessie	1500	26	38	No	no	no	no	no	no	no	no	no	no	SVD	3	No	1	3	35	same fac	8	Yes	no	Urban	#NULL!	1	2	2	2	1	1	1	1	1
11	2	Dessie	3070	27	38	No	no	yes	no	no	no	no	no	no	no	SVD	1	No	2	6	34	same fac	9	yes	yes	Rural	#NULL!	3	2	2	2	1	1	2	1	1
8	2	Afar	2655	92	38	No	no	no	no	no	no	no	no	no	no	SVD	1	No	1	5	36	Reffere	8	yes	no	Rural	#NULL!	3	3	2	2	1	1	2	1	1
1	2	Dessie	1400	25	34	No	no	no	no	yes	no	no	no	no	no	SVD	1	No	2	11	36	same fac	8	Yes	no	Urban	#NULL!	1	2	1	2	1	1	1	1	2
1	2	woreilu	1800	25	34	No	no	no	no	no	no	no	no	no	no	SVD	4	No	3	1	36.4	same fac	5	ye	no	Rural	#NULL!	2	2	1	1	2	1	1	1	1
1	2	Dessie	3000	29	37	No	no	no	no	no	no	no	no	yes	no	SVD	4	No	5	4	35.8	same fac	7	yes	no	Rural	#NULL!	3	2	1	2	2	1	1	2	1
2	2	Dessie	2000	23	34	No	no	no	no	no	no	no	no	no	no	SVD	5	No	4	3	34.5	Reffere	8	yes	no	Urban	#NULL!	2	2	1	2	2	1	1	2	1
1	2	Dessie	2500	29	40	yes	yes	yes	no	no	no	Yes	no	no	no	CS	4	No	1	1	35.9	Reffere	7	No	no	Rural	#NULL!	3	2	2	2	2	1	1	1	1
1	2	woreilu	2275	52	40	No	yes	no	no	no	no	no	no	no	no	SVD	5	No	2	1	36.8	same fac	8	Yes	no	Rural	#NULL!	2	3	2	2	2	2	1	1	1
1	2	Dessie	3000	28	38	No	no	no	no	no	no	no	no	no	no	CS	5	No	2	2	36.4	same fac	8	yes	no	Rural	#NULL!	3	2	2	2	2	1	1	1	1
1	2	Tehulede	3400	36	38	No	no	yes	no	yes	yes	no	Yes	no	no	CS	4	No	1	1	36.3	same fac	8	yes	yes	Urban	#NULL!	3	3	2	2	2	1	1	1	1
1	2	Dessie	2710	24	40	No	no	yes	no	no	no	no	no	no	no	SVD	4	No	3	1	36.6	same fac	5	yes	no	Rural	#NULL!	3	2	2	1	2	2	1	1	1
1	2	Wogdie	2160	26	39	No	no	no	no	no	no	no	no	no	no	SVD	6	No	2	1	36	Reffere	8	yes	no	Urban	#NULL!	2	2	2	2	2	1	1	1	1
3	2	kemissie	3820	29	36	No	no	yes	no	no	no	no	no	no	no	SVD	4	No	1	1	33.3	same fac	7	Yes	no	Rural	#NULL!	3	2	1	2	2	1	1	1	1
1	2	Dessie	3400	25	40	No	no	yes	no	no	yes	no	no	no	no	SVD	4	No	1	2	36.2	Reffere	8	yes	no	Rural	#NULL!	3	2	2	2	2	1	1	1	1
1	2	Dessie	3545	22	38	No	no	yes	no	no	yes	no	no	no	no	Instrume	2	No	2	6	36	same fac	7	yes	no	Rural	#NULL!	3	2	2	2	1	1	1	1	1
1	2	Kutaber	2150	25	36	No	yes	no	no	no	no	no	no	no	no	CS	2	No	3	5	37.3	same fac	9	yes	no	Urban	#NULL!	2	2	1	2	1	3	1	1	1
1	2	Dessie	2810	32	40	No	no	yes	no	no	no	no	no	no	no	SVD	5	No	2	3	36.6	same fac	9	yes	no	Urban	#NULL!	3	2	2	2	2	2	1	1	1
1	2	Dessie	2700	32	43	No	no	yes	no	no	no	no	no	no	no	SVD	5	No	3	6	38.2	same fac	9	yes	no	Urban	#NULL!	3	2	3	2	2	3	1	1	1
1	2	Dessie	2000	32	38	No	no	no	no	no	no	no	no	no	no	SVD	5	No	6	1	35.5	Reffere	5	yes	no	Urban	#NULL!	2	2	2	1	2	1	1	2	1
1	2	Dessie	2750	30	40	No	no	no	no	no	yes	no	no	no	no	SVD	3	No	2	5	36.1	same fac	7	no	no	Urban	#NULL!	3	2	2	2	1	1	1	1	1
1	2	Dessie	2995	36	39	No	no	no	no	no	no	no	no	no	no	SVD	5	No	3	8	37	Reffere	7	yes	no	Rural	#NULL!	3	3	2	2	2	2	1	1	2
1	2	Delanta	2300	19	39	No	yes	no	no	no	no	no	no	no	no	SVD	2	No	1	3	31	Reffere	8	yes	no	Urban	#NULL!	2	1	2	2	1	1	1	1	1
1	2	Tenta	2700	36	38	No	no	no	no	no	no	no	no	no	no	SVD	1	No	4	1	35	Reffere	9	yes	no	Rural	#NULL!	3	3	2	2	1	1	1	2	1
1	2	Delanta	3070	25	36	No	no	no	no	no	no	no	no	no	no	SVD	2	No	1	7	35	same fac	3	yes	no	Urban	#NULL!	3	2	1	1	1	1	1	1	1
1	2	Dessie	2655	25	37	No	no	no	no	yes	no	no	no	no	no	SVD	4	No	2	1	34	same fac	7		no	Urban	#NULL!	3	2	1	2	2	1	1	1	1
3	2	Albuko	2805	26	38	No	no	no	no	no	no	no	no	no	no	SVD	3	No	1	1	35	same fac	8	yes	no	Urban	#NULL!	3	2	2	2	1	1	1	1	1
1	2	kalu	1400	27	38	No	no	no	no	no	no	no	no	no	no	SVD	4	No	2	1	34	same fac	9	yes	no	Rural	#NULL!	1	2	2	2	2	1	1	1	1
1	2	Dessie	3540	92	38	No	yes	yes	no	no	no	no	no	no	no	SVD	4	No	1	11	36	Reffere	8	yes	no	Urban	#NULL!	3	3	2	2	2	1	1	1	2
1	2	Habru	3570	25	34	No	no	no	no	yes	no	no	no	no	no	SVD	1	No	2	12	36	same fac	9	yes	no	Rural	#NULL!	3	2	1	2	1	1	1	1	2
1	2	Wodie	1800	25	34	No	no	yes	no	no	no	no	no	no	yes	SVD	3	No	3	1	36.4	same fac	8	Yes	no	Urban	#NULL!	2	2	1	2	1	1	1	1	1
2	2	Afar	3000	29	37	No	no	no	no	no	no	no	no	no	no	SVD	1	No	5	1	35.8	same fac	8	Yes	no	Urban	#NULL!	3	2	1	2	1	1	1	2	1
1	2	Dessie	2000	23	34	No	yes	no	no	no	no	no	no	no	no	SVD	3	No	4	4	34.5	Reffere	9	ye	no	Urban	#NULL!	2	2	1	2	1	1	1	2	1
1	2	Dessie	2500	29	40	No	yes	no	no	no	no	Yes	no	no	no	CS	2	No	1	3	35.9	Reffere	9	Yes	no	Rural	#NULL!	3	2	2	2	1	1	1	1	1
2	2	woreilu	2275	52	40	No	yes	no	no	no	no	no	no	yes	no	SVD	2	No	2	1	36.8	same fac	7	Yes	no	Urban	#NULL!	2	3	2	2	1	2	1	1	1
1	2	Dessie	3000	28	38	No	no	yes	no	no	no	no	no	no	no	CS	2	No	2	1	36.4	same fac	9	Yes	no	Urban	#NULL!	3	2	2	2	1	1	1	1	1
1	2	Tehuled	3400	36	38	No	no	no	no	no	no	no	Yes	yes	no	CS	3	No	1	1	36.3	same fac	9	yes	no	Urban	#NULL!	3	3	2	2	1	1	1	1	1
1	2	Dessie	1500	24	40	No	no	no	no	no	no	no	no	no	no	SVD	3	No	3	2	36.6	same fac	5	No	no	Urban	#NULL!	1	2	2	1	1	2	1	1	1
1	2	Wogdie	1905	26	39	No	no	yes	no	no	no	no	no	no	no	SVD	1	No	2	1	36	Reffere	8	Yes	no	Urban	#NULL!	2	2	2	2	1	1	1	1	1
1	2	kemissie	2565	29	36	No	no	no	no	no	no	no	no	no	no	SVD	2	No	1	1	33.3	same fac	8	Yes	no	Urban	#NULL!	3	2	1	2	1	1	1	1	1
2	2	Dessie	2580	25	40	yes	no	no	no	no	no	no	no	no	no	SVD	1	No	1	1	36.2	Reffere	7	yes	no	Urban	#NULL!	3	2	2	2	1	1	1	1	1
1	2	Dessie	1721	22	38	No	no	no	no	no	no	no	no	no	no	Instrume	5	No	2	6	36	same fac	7	yes	no	Urban	#NULL!	2	2	2	2	2	1	1	1	1
1	2	Tenta	2600	23	39	No	no	yes	yes	no	no	no	Yes	no	no	SVD	5	No	2	3	33	same fac	8	yes	no	Rural	#NULL!	3	2	2	2	2	1	1	1	1
1	2	Dessie	2040	32	43	No	no	yes	no	no	no	no	no	no	no	SVD	5	No	1	6	36	Reffere	9	yes	no	Urban	#NULL!	2	2	3	2	2	1	1	1	1
1	2	Dessie	2750	32	38	No	no	yes	no	no	no	no	no	no	no	SVD	5	No	2	3	33.9	Reffere	7	yes	no	Rural	#NULL!	3	2	2	2	2	1	1	1	1
3	2	Dessie	2995	28	38	No	no	no	no	no	yes	no	no	no	no	SVD	2	No	3	2	36.2	Reffere	9	yes	no	Rural	#NULL!	3	2	2	2	1	1	1	1	1
11	2	Dessie	1500	36	39	No	no	no	no	yes	no	no	Yes	no	no	SVD	5	No	2	1	31	same fac	5	yes	yes	Urban	#NULL!	1	3	2	1	2	1	2	1	1
2	2	Tehuled	3070	25	40	No	yes	yes	no	no	yes	no	no	no	no	SVD	6	No	1	21	35	same fac	8	yes	no	Rural	#NULL!	3	2	2	2	2	1	1	1	2
8	2	Dessie	1800	36	38	No	no	yes	no	no	no	no	no	no	no	SVD	1	No	1	4	35	same fac	8	yes	no	Urban	#NULL!	2	3	2	2	1	1	2	1	1
1	2	Wogdie	2655	36	37	yes	no	yes	no	no	no	no	no	no	no	SVD	5	No	2	5	35	Reffere	7	yes	no	Urban	#NULL!	3	3	1	2	2	1	1	1	1
1	2	Dessie	1400	21	29	No	no	yes	no	no	no	Yes	Yes	yes	no	SVD	5	No	2	8	34	Reffere	7	yes	no	Urban	#NULL!	1	2	1	2	2	1	1	1	2
1	2	Dessie	3540	26	38	No	no	yes	no	no	no	no	no	no	no	SVD	4	No	1	3	45	same fac	8	yes	no	Rural	#NULL!	3	2	2	2	2	3	1	1	1
1	2	Kobo	3690	27	38	No	no	yes	no	yes	no	no	no	no	no	SVD	3	No	5	7	35.8	same fac	9	yes	no	Rural	#NULL!	3	2	2	2	1	1	1	2	1
1	2	Batie	3570	28	38	No	no	no	no	no	no	no	no	no	no	SVD	5	No	2	2	36	same fac	8	yes	no	Urban	#NULL!	3	2	2	2	2	1	1	1	1
1	2	Kombolch	3000	25	42	yes	no	no	no	yes	yes	no	no	no	no	SVD	1	No	1	1	36.4	Reffere	8	yes	no	Urban	#NULL!	3	2	2	2	1	1	1	1	1
2	2	Dessie	2400	25	34	No	no	yes	no	no	no	no	no	no	yes	SVD	2	No	3	2	36	Reffere	8	yes	no	Rural	#NULL!	2	2	1	2	1	1	1	1	1
1	2	Dessie	3115	23	36	No	no	yes	no	no	no	no	no	no	no	SVD	2	No	6	2	32	Reffere	7	yes	no	Urban	#NULL!	3	2	1	2	1	1	1	2	1
1	2	Dessie	3000	23	34	No	yes	no	no	no	no	no	no	no	no	SVD	3	No	2	2	36.4	Reffere	9	Yes	no	Urban	#NULL!	3	2	1	2	1	1	1	1	1
1	2	woreilu	3400	29	40	No	yes	no	no	no	no	Yes	no	no	no	SVD	4	No	1	8	36	same fac	8	yes	no	Rural	#NULL!	3	2	2	2	2	1	1	1	2
1	2	Haik	3360	52	40	No	yes	no	no	no	yes	no	no	no	no	SVD	2	No	5	8	36	Reffere	8	yes	yes	Rural	#NULL!	3	3	2	2	1	1	1	2	2
1	2	Dessie	3000	28	37	No	no	no	no	no	no	no	no	no	no	SVD	1	No	2	1	32	same fac	8	yes	no	Rural	#NULL!	3	2	1	2	1	1	1	1	1
1	2	Dessie	2160	36	38	No	no	no	no	no	no	no	Yes	no	no	CS	2	No	2	4	36	same fac	7	Yes	no	Rural	#NULL!	2	3	2	2	1	1	1	1	1
1	2	Dessie	3820	26	40	No	no	no	no	no	no	no	no	no	no	SVD	4	No	1	3	35.8	Reffere	7	Yes	no	Rural	#NULL!	3	2	2	2	2	1	1	1	1
1	2	Dessie	1905	26	39	No	no	no	no	no	yes	no	no	no	no	CS	2	No	3	1	36.8	Reffere	9	yes	yes	Urban	#NULL!	2	2	2	2	1	2	1	1	1
1	2	Dessie	2565	29	36	No	no	no	no	no	no	no	no	no	no	CS	1	No	2	2	35.5	same fac	5	yes	no	Rural	#NULL!	3	2	1	1	1	1	1	1	1
2	2	Tehuled	2580	25	40	No	no	yes	no	no	no	no	no	no	no	SVD	3	No	1	1	36.4	same fac	6	yes	no	Urban	#NULL!	3	2	2	1	1	1	1	1	1
1	2	Delanta	4315	45	38	No	no	no	no	no	yes	no	no	no	no	SVD	2	No	2	1	36.3	same fac	9	yes	no	Urban	#NULL!	4	3	2	2	1	1	1	1	1
1	2	Dessie	2700	29	35	No	no	no	no	yes	no	no	no	no	no	SVD	1	No	1	4	33.9	same fac	7	yes	no	Urban	#NULL!	3	2	1	2	1	1	1	1	1
3	2	Wodie	1600	23	39	No	no	no	no	yes	no	no	Yes	no	no	Instrume	4	No	2	3	37.5	same fac	9	yes	no	Urban	#NULL!	2	2	2	2	2	3	1	1	1
1	2	Dessie	3540	32	43	No	no	yes	no	yes	no	no	no	no	no	SVD	5	No	1	1	37.9	Reffere	9	yes	yes	Urban	#NULL!	3	2	3	2	2	3	1	1	1
1	2	Dessie	3690	32	38	No	yes	no	no	no	yes	no	no	no	no	SVD	4	No	2	3	37.9	Reffere	9	no	no	Rural	#NULL!	3	2	2	2	2	3	1	1	1
1	2	woreilu	3570	28	38	No	no	no	no	no	yes	no	no	no	no	SVD	5	No	3	8	33	Reffere	9	yes	no	Urban	#NULL!	3	2	2	2	2	1	1	1	2
2	2	Dessie	3000	36	39	No	no	yes	no	yes	no	no	Yes	no	no	SVD	4	No	2	4	36.6	same fac	8	yes	no	Rural	#NULL!	3	3	2	2	2	2	1	1	1
1	2	Tenta	2400	25	40	No	no	yes	no	no	no	no	no	no	no	SVD	6	No	1	3	38.2	same fac	8	yes	yes	Urban	#NULL!	2	2	2	2	2	3	1	1	1
2	2	Wogdie	3000	36	38	No	no	yes	no	no	no	no	no	no	no	SVD	4	No	1	1	36	same fac	9	yes	no	Urban	#NULL!	3	3	2	2	2	1	1	1	1
2	2	kemissie	2000	36	37	yes	no	yes	no	no	no	no	no	no	no	SVD	5	No	2	1	33.9	Reffere	8	no	no	Urban	#NULL!	2	3	1	2	2	1	1	1	1
1	2	Dessie	2275	21	29	yes	no	yes	no	yes	no	Yes	no	no	no	SVD	5	No	2	1	36.1	Home del	8	yes	no	Urban	#NULL!	2	2	1	2	2	1	1	1	1
1	2	Dessie	2275	21	29	yes	no	no	no	yes	no	Yes	no	yes	no	SVD	5	No	2	1	36.1	Home del	8	yes	no	Urban	#NULL!	2	2	1	2	2	1	1	1	1
1	2	Wogdie	3000	36	38	No	no	no	no	no	no	no	no	no	no	SVD	4	No	1	1	36	same fac	9	yes	no	Urban	#NULL!	3	3	2	2	2	1	1	1	1
1	1	kemissie	2710	28	38	No	no	no	no	no	no	no	no	no	no	SVD	4	no	1	4	37.6	same fac	8	yes	no	Rural	#NULL!	3	2	2	2	2	3	1	1	1
1	1	Albuko	3820	26	38	No	no	no	no	no	no	no	no	no	no	CS	5	no	3	5	37.9	same of	7	yes	no	Urban	#NULL!	3	2	2	2	2	3	1	1	1
11	1	kalu	3400	35	42	No	no	no	no	no	no	no	no	yes	no	SVD	5	no	1	3	37.9	same fac	7	yes	no	Rural	#NULL!	3	3	2	2	2	3	2	1	1
1	1	Dessie	1500	24	34	yes	no	no	no	no	no	no	no	no	no	SVD	2	No	1	6	33	same fac	9	Yes	no	Urban	#NULL!	1	2	1	2	1	1	1	1	1
1	1	Dessie	1905	26	34	No	yes	yes	no	yes	no	no	Yes	no	no	CS	3	No	3	3	34.6	Reffere	9	yes	yes	Urban	#NULL!	2	2	1	2	1	1	1	1	1
6	1	Dessie	2565	29	36	No	no	no	no	no	no	no	Yes	no	no	CS	4	No	3	2	33	same fac	9	Yes	no	Urban	#NULL!	3	2	1	2	2	1	1	1	1
1	1	Dessie	2580	25	38	No	no	no	no	no	no	no	no	no	no	CS	3	No	2	5	36	same fac	5	Yes	no	Rural	#NULL!	3	2	2	1	1	1	1	1	1
1	1	Dessie	1400	28	37	yes	no	yes	no	yes	no	no	no	no	no	SVD	1	No	6	21	36	same fac	5	yes	no	Urban	#NULL!	1	2	1	1	1	1	1	2	2
20	1	Dessie	1350	21	34	No	no	no	no	no	no	no	no	no	no	SVD	5	No	2	10	33.9	Reffere	9	yes	no	Rural	#NULL!	1	2	1	2	2	1	2	1	2
1	1	Dessie	3545	38	40	No	no	yes	no	no	no	no	no	no	no	CS	2	No	5	4	36.2	same fac	9	yes	no	Urban	#NULL!	3	3	2	2	1	1	1	2	1
1	1	Dessie	2150	21	38	No	no	yes	no	no	no	no	no	no	no	SVD	4	No	3	1	37	same fac	9	yes	no	Rural	#NULL!	2	2	2	2	2	2	1	1	1
2	1	kemissie	3000	23	38	No	yes	no	no	no	no	no	no	no	no	SVD	2	No	4	3	36	Reffere	7	yes	no	Rural	#NULL!	3	2	2	2	1	1	1	2	1
1	1	Tehuled	2600	23	39	No	no	no	no	yes	no	no	no	no	no	Instrume	4	No	1	8	35	Reffere	8	yes	no	Urban	#NULL!	3	2	2	2	2	1	1	1	2
2	1	Dessie	2300	25	36	No	no	no	no	yes	no	no	no	no	no	Instrume	2	No	2	5	34	same fac	9	yes	no	Urban	#NULL!	2	2	1	2	1	1	1	1	1
1	1	kemissie	1430	28	34	yes	no	yes	no	no	no	no	no	no	no	SVD	4	No	2	7	45	same fac	8	yes	no	Urban	#NULL!	1	2	1	2	2	3	1	1	1
3	1	Dessie	2500	32	38	No	no	no	no	no	no	no	Yes	no	no	SVD	1	No	3	2	35.8	same fac	7	yes	no	Urban	#NULL!	3	2	2	2	1	1	1	1	1
1	1	Dessie	2750	32	39	No	no	no	no	yes	no	no	Yes	no	no	SVD	2	No	1	1	34	Reffere	9	yes	no	Rural	#NULL!	3	2	2	2	1	1	1	1	1
1	1	Batie	2300	24	37	No	no	yes	no	no	no	no	no	no	no	SVD	2	No	3	2	36	same fac	8	yes	no	Urban	#NULL!	2	2	1	2	1	1	1	1	1
8	1	Kombolch	2700	30	38	No	no	no	no	no	no	no	no	no	no	SVD	2	No	2	2	36	same fac	6	No	no	Rural	#NULL!	3	2	2	1	1	1	2	1	1
1	1	Dessie	1500	36	35	yes	yes	no	no	no	no	no	no	no	no	SVD	1	No	1	11	32	same fac	9	yes	no	Urban	#NULL!	1	3	1	2	1	1	1	1	2
5	1	Kombolch	3070	25	41	No	yes	yes	no	no	no	no	no	no	no	SVD	2	No	2	4	36	same fac	8	yes	no	Rural	#NULL!	3	2	2	2	1	1	1	1	1
1	1	Afar	1600	19	36	yes	yes	no	yes	no	no	no	no	no	no	SVD	3	No	3	12	36	same fac	8	yes	no	Urban	#NULL!	2	1	1	2	1	1	1	1	2
1	1	Tenta	1535	23	34	No	yes	yes	no	no	no	no	no	no	no	SVD	2	No	2	8	35.5	Reffere	8	Yes	no	Rural	#NULL!	2	2	1	2	1	1	1	1	2
1	1	Dessie	3690	27	43	No	no	yes	no	yes	no	no	no	no	no	SVD	4	No	1	4	36	same fac	7	yes	no	Rural	#NULL!	3	2	3	2	2	1	1	1	1
4	1	woreilu	3570	28	38	No	no	no	no	yes	no	no	no	no	no	SVD	4	No	5	3	36	same fac	5	yes	no	Urban	#NULL!	3	2	2	1	2	1	1	2	1
6	1	Dessie	2400	25	39	No	no	yes	no	yes	no	no	Yes	no	no	SVD	5	No	1	1	33	same fac	5	Yes	no	Urban	#NULL!	2	2	2	1	2	1	1	1	1
1	1	woreilu	3115	23	40	No	no	yes	no	no	no	no	no	no	no	SVD	4	No	2	1	35	Reffere	8	yes	no	Urban	#NULL!	3	2	2	2	2	1	1	1	1
16	1	Dessie z	3000	56	39	No	no	no	no	no	no	no	no	no	yes	SVD	5	No	3	2	36.3	same fac	8	Yes	no	Rural	#NULL!	3	3	2	2	2	1	2	1	1
6	1	Dessie	2000	24	38	No	no	no	no	no	no	Yes	no	no	no	SVD	4	No	2	1	33.9	Reffere	7	yes	no	Urban	#NULL!	2	2	2	2	2	1	1	1	1
1	1	Dessie	2500	27	37	No	no	no	no	no	yes	no	no	no	no	SVD	5	No	1	1	35.3	same fac	8	yes	no	Urban	#NULL!	3	2	1	2	2	1	1	1	1
1	1	Tehuled	2275	28	36	No	no	no	no	no	yes	no	no	no	no	SVD	4	No	2	1	36.2	same fac	8	yes	no	Urban	#NULL!	2	2	1	2	2	1	1	1	1
20	1	Delanta	1000	29	29	yes	yes	no	no	no	no	no	no	no	no	SVD	5	No	2	2	37.5	Reffere	9	No	yes	Urban	#NULL!	1	2	1	2	2	3	2	1	1
1	1	Tenta	3000	23	36	No	no	yes	no	no	no	no	no	no	no	CS	6	No	3	3	36.5	same fac	9	Yes	no	Urban	#NULL!	3	2	1	2	2	2	1	1	1
3	1	Dessie	3400	29	37	No	no	yes	no	no	no	no	no	no	no	SVD	4	No	2	1	37.8	same fac	8	Yes	no	Urban	#NULL!	3	2	1	2	2	3	1	1	1
1	1	Delanta	3000	28	38	No	no	no	no	no	no	no	Yes	no	no	SVD	4	No	2	1	37	same fac	8	yes	no	Urban	#NULL!	3	2	2	2	2	2	1	1	1
1	1	kemissie	2710	28	38	No	no	no	no	no	no	no	no	no	no	SVD	4	No	1	4	37.6	same fac	7	yes	no	Rural	#NULL!	3	2	2	2	2	3	1	1	1
2	1	Albuko	3820	26	38	No	no	yes	no	no	no	no	no	no	no	CS	5	No	3	5	37.9	same of	5	yes	no	Urban	#NULL!	3	2	2	1	2	3	1	1	1
1	1	kalu	3400	35	42	No	no	no	no	no	no	no	no	yes	no	SVD	5	No	1	3	37.9	same fac	8	yes	no	Urban	#NULL!	3	3	2	2	2	3	1	1	1
1	1	Dessie	1500	24	34	No	no	no	no	no	no	no	no	no	no	SVD	2	No	1	6	33	same fac	7	Yes	no	Urban	#NULL!	1	2	1	2	1	1	1	1	1
2	1	Dessie	1905	26	34	No	no	no	no	yes	no	no	Yes	no	no	CS	3	No	3	3	34.6	same fac	8	yes	no	Rural	#NULL!	2	2	1	2	1	1	1	1	1
1	1	Dessie	2565	29	36	No	no	no	no	no	no	no	Yes	no	no	CS	4	No	3	2	33	same fac	7	Yes	no	Rural	#NULL!	3	2	1	2	2	1	1	1	1
1	1	Dessie	2580	25	38	No	yes	no	no	no	no	no	no	no	no	CS	3	No	2	5	36	same fac	6	Yes	no	Urban	#NULL!	3	2	2	1	1	1	1	1	1
1	1	Dessie	1400	28	37	yes	no	yes	no	yes	no	no	no	no	no	SVD	1	No	6	21	36	same fac	8	yes	no	Rural	#NULL!	1	2	1	2	1	1	1	2	2
1	1	Dessie	1350	21	34	No	no	yes	no	no	no	no	no	no	no	SVD	5	No	2	10	33.9	Reffere	5	yes	no	Rural	#NULL!	1	2	1	1	2	1	1	1	2
11	1	Dessie	3545	38	40	No	no	yes	no	no	no	no	no	no	no	CS	2	No	5	4	36.2	same fac	7	yes	no	Rural	#NULL!	3	3	2	2	1	1	2	2	1
8	1	Dessie	2150	21	38	No	no	yes	no	yes	no	no	no	no	no	SVD	4	No	3	1	37	same fac	7	yes	no	Rural	#NULL!	2	2	2	2	2	2	2	1	1
1	1	kemissie	3000	23	38	No	yes	yes	no	no	yes	no	no	no	no	SVD	2	No	4	3	36	Reffere	7	yes	no	Rural	#NULL!	3	2	2	2	1	1	1	2	1
1	1	Tehuled	2600	23	39	No	no	no	no	yes	no	no	no	no	no	Instrume	4	No	1	8	35	Reffere	7	yes	no	Rural	#NULL!	3	2	2	2	2	1	1	1	2
11	1	Dessie	2300	25	36	No	no	yes	no	yes	no	no	no	no	no	Instrume	2	No	2	5	34	same fac	9	yes	no	Rural	#NULL!	2	2	1	2	1	1	2	1	1
1	1	kemissie	1430	28	34	yes	no	yes	no	no	no	no	no	no	no	SVD	4	No	2	7	45	same fac	7	yes	no	Urban	#NULL!	1	2	1	2	2	3	1	1	1
3	1	Dessie	2500	32	38	No	no	no	no	no	yes	no	Yes	no	no	SVD	1	No	3	2	35.8	same fac	8	yes	no	Urban	#NULL!	3	2	2	2	1	1	1	1	1
1	1	Dessie	2750	32	39	No	no	no	no	no	no	no	Yes	no	no	SVD	2	No	1	1	34	Reffere	5	yes	no	Urban	#NULL!	3	2	2	1	1	1	1	1	1
1	1	Batie	2300	24	37	No	no	yes	no	no	no	no	no	no	no	SVD	2	No	3	2	36	same fac	7	yes	no	Rural	#NULL!	2	2	1	2	1	1	1	1	1
6	1	Kombolch	2700	30	38	No	no	no	no	yes	no	no	no	no	no	SVD	2	No	2	2	36	same fac	9		yes	Rural	#NULL!	3	2	2	2	1	1	1	1	1
1	1	Dessie	1500	36	35	yes	yes	no	no	no	no	no	no	no	no	SVD	1	No	1	11	32	same fac	8	yes	no	Urban	#NULL!	1	3	1	2	1	1	1	1	2
16	1	Kombolch	3070	25	41	No	yes	yes	no	no	no	no	no	no	no	SVD	2	No	2	4	36	same fac	7	yes	no	Rural	#NULL!	3	2	2	2	1	1	2	1	1
6	1	Afar	1600	19	36	yes	yes	no	yes	no	no	no	no	no	no	SVD	3	No	3	12	36	same fac	8	yes	no	Urban	#NULL!	2	1	1	2	1	1	1	1	2
3	1	Tenta	1535	23	34	No	yes	yes	no	no	no	no	no	no	no	SVD	2	No	2	8	35.5	Reffere	8	Yes	no	Urban	#NULL!	2	2	1	2	1	1	1	1	2
1	1	Dessie	3690	27	43	No	no	no	no	yes	no	no	no	no	no	SVD	4	No	1	4	36	same fac	9	yes	no	Rural	#NULL!	3	2	3	2	2	1	1	1	1
1	1	woreilu	3570	28	38	No	no	no	no	yes	no	no	no	no	no	SVD	4	No	5	3	36	same fac	8	yes	no	Urban	#NULL!	3	2	2	2	2	1	1	2	1
1	1	Dessie	2400	25	39	No	no	no	no	yes	no	no	Yes	no	no	SVD	5	No	1	1	33	same fac	7	Yes	yes	Urban	#NULL!	2	2	2	2	2	1	1	1	1
1	1	woreilu	3115	23	40	No	no	yes	no	no	no	no	no	no	no	SVD	4	No	2	1	35	Reffere	8	yes	no	Urban	#NULL!	3	2	2	2	2	1	1	1	1
3	1	Dessie z	3000	56	39	No	no	no	no	no	no	no	no	no	yes	SVD	5	No	3	2	36.3	same fac	8	Yes	no	Urban	#NULL!	3	3	2	2	2	1	1	1	1
1	1	Dessie	2000	24	38	No	no	no	no	no	no	Yes	no	no	no	SVD	4	No	2	1	33.9	Reffere	9	yes	no	Rural	#NULL!	2	2	2	2	2	1	1	1	1
3	1	Dessie	2500	27	37	No	no	no	no	yes	yes	no	no	no	no	SVD	5	No	1	1	35.3	same fac	7	yes	no	Urban	#NULL!	3	2	1	2	2	1	1	1	1
1	1	Tehuled	2275	28	36	No	no	no	no	no	yes	no	no	no	no	SVD	4	No	2	1	36.2	same fac	9	yes	no	Rural	#NULL!	2	2	1	2	2	1	1	1	1
1	1	Delanta	1000	29	29	yes	yes	no	no	no	no	no	no	no	no	SVD	5	No	2	2	37.5	Reffere	8	No	no	Rural	#NULL!	1	2	1	2	2	3	1	1	1
11	1	Tenta	3000	23	36	No	no	yes	no	no	no	no	no	no	no	CS	6	No	3	3	36.5	same fac	7	Yes	no	Urban	#NULL!	3	2	1	2	2	2	2	1	1
2	1	Dessie	3400	29	37	No	no	yes	no	no	no	no	no	no	no	SVD	4	No	2	1	37.8	same fac	8	Yes	no	Rural	#NULL!	3	2	1	2	2	3	1	1	1
8	1	Delanta	3000	28	38	No	no	no	no	no	no	no	Yes	no	no	SVD	4	No	2	1	37	same fac	8	yes	no	Urban	#NULL!	3	2	2	2	2	2	2	1	1
1	1	Dessie	1500	28	38	No	no	no	no	no	no	no	no	yes	no	SVD	4	No	1	2	37.9	same fac	5	yes	no	Rural	#NULL!	1	2	2	1	2	3	1	1	1
1	1	kalu	2565	26	38	No	no	yes	no	no	no	no	no	no	no	CS	5	No	3	8	33	same fac	7	yes	no	Rural	#NULL!	3	2	2	2	2	1	1	1	2
4	1	Dessie	2580	35	42	No	no	no	no	no	no	no	no	no	no	SVD	5	No	2	5	34.6	Reffere	8	yes	no	Rural	#NULL!	3	3	2	2	2	1	1	1	1
1	1	Dessie	4315	24	34	yes	no	no	no	no	no	no	no	no	no	SVD	2	No	1	3	33	same fac	7	Yes	no	Rural	#NULL!	4	2	1	2	1	1	1	1	1
6	1	Dessie	2875	26	34	No	no	no	no	no	no	no	Yes	no	no	CS	3	No	2	6	36	same fac	8	yes	no	Rural	#NULL!	3	2	1	2	1	1	1	1	1
6	1	Dessie	3010	29	36	No	no	no	no	no	no	no	Yes	no	no	CS	4	No	3	3	36.6	Reffere	7	Yes	no	Urban	#NULL!	3	2	1	2	2	2	1	1	1
1	1	Habru	1400	25	38	No	yes	no	no	no	no	no	no	no	no	CS	3	No	6	2	38.2	same fac	8	Yes	yes	Urban	#NULL!	1	2	2	2	1	3	1	2	1
1	1	Dessie	3180	28	37	yes	no	yes	no	yes	no	no	no	no	no	SVD	1	No	2	1	36.2	Reffere	8	yes	no	Urban	#NULL!	3	2	1	2	1	1	1	1	1
20	1	Dessie	2150	21	34	No	no	no	no	no	no	no	no	no	no	SVD	5	No	3	21	36.1	Reffere	7	yes	no	Urban	#NULL!	2	2	1	2	2	1	2	1	2
1	1	Tenta	1721	38	40	No	no	yes	no	no	no	no	no	no	no	CS	2	No	2	10	37	Reffere	7	yes	no	Rural	#NULL!	2	3	2	2	1	2	1	1	2
1	1	Dessie	3170	21	38	No	no	no	no	yes	no	no	no	no	no	SVD	4	No	2	6	35	same fac	9	yes	no	Urban	#NULL!	3	2	2	2	2	1	1	1	1
2	1	Dessie	2810	23	38	No	yes	no	no	no	no	no	no	no	no	SVD	2	No	1	2	35	same fac	6	yes	no	Urban	#NULL!	3	2	2	1	1	1	1	1	1
1	1	Dessie	2000	23	39	No	no	no	no	yes	no	no	no	no	no	Instrume	4	No	1	5	34	same fac	9	yes	no	Urban	#NULL!	2	2	2	2	2	1	1	1	1
2	1	Tenta	1430	25	36	No	no	no	no	yes	no	no	no	no	no	Instrume	2	No	2	8	35	Reffere	5	yes	no	Rural	#NULL!	1	2	1	1	1	1	1	1	2
3	1	Dessie	2995	28	34	yes	no	yes	no	no	no	no	no	no	no	SVD	4	No	5	3	36	same fac	9	yes	no	Rural	#NULL!	3	2	1	2	2	1	1	2	1
1	1	Dessie	2390	32	38	No	no	no	no	no	no	no	Yes	no	no	SVD	1	No	2	7	34	same fac	9	yes	no	Urban	#NULL!	2	2	2	2	1	1	1	1	1
11	1	Dessie	2700	32	39	No	no	no	no	no	no	no	Yes	no	no	SVD	2	No	2	1	36.4	same fac	7	yes	no	Rural	#NULL!	3	2	2	2	1	1	2	1	1
8	1	Kombolch	1600	24	37	No	no	yes	no	no	no	no	no	no	no	SVD	2	No	3	5	32	Reffere	8	yes	yes	Rural	#NULL!	2	2	1	2	1	1	2	1	1
1	1	Dessie	1800	30	38	No	no	no	no	no	no	no	no	no	no	SVD	2	No	6	2	36	same fac	9		no	Urban	#NULL!	2	2	2	2	1	1	1	2	1
5	1	Kombolch	2655	36	35	yes	yes	no	no	no	no	no	no	no	no	SVD	1	No	5	2	36	Reffere	8	yes	no	Urban	#NULL!	3	3	1	2	1	1	1	2	1
1	1	Afar	2805	25	41	No	yes	no	no	no	no	no	no	no	no	SVD	2	No	4	11	35.8	Reffere	3	yes	no	Urban	#NULL!	3	2	2	1	1	1	1	2	2
4	1	Dessie	1400	19	36	No	yes	no	no	no	no	no	no	no	no	SVD	3	No	1	4	34.5	same fac	9	yes	no	Urban	#NULL!	1	1	1	2	1	1	1	1	1
6	1	Dessie	3570	23	34	yes	yes	no	no	no	no	no	no	no	no	SVD	2	No	5	8	36.3	Reffere	9	Yes	no	Urban	#NULL!	3	2	1	2	1	1	1	2	2
1	1	woreilu	3000	27	43	No	no	yes	no	yes	no	no	no	no	no	SVD	4	No	2	1	36.6	same fac	6	yes	no	Urban	#NULL!	3	2	3	1	2	2	1	1	1
1	1	Haik	3000	28	38	No	no	no	no	yes	no	no	no	no	no	SVD	4	No	1	4	36	Reffere	9	yes	no	Urban	#NULL!	3	2	2	2	2	1	1	1	1
1	1	woreilu	2500	25	39	No	no	no	no	yes	no	no	Yes	no	no	SVD	5	No	1	2	36.3	Reffere	8	Yes	no	Urban	#NULL!	3	2	2	2	2	1	1	1	1
16	1	Dessie z	2275	23	40	No	no	yes	no	no	no	no	no	no	no	SVD	5	No	2	1	33.9	same fac	8	yes	no	Rural	#NULL!	2	2	2	2	2	1	2	1	1
6	1	Dessie	1000	56	39	No	no	no	no	no	no	no	no	no	yes	SVD	5	No	2	1	35.3	same fac	8	Yes	no	Rural	#NULL!	1	3	2	2	2	1	1	1	1
1	1	Dessie	3000	24	38	No	no	no	no	no	no	Yes	no	no	no	SVD	2	No	3	2	36.2	same fac	9	yes	no	Urban	#NULL!	3	2	2	2	1	1	1	1	1
1	1	Tehuled	3400	27	37	No	no	no	no	no	no	no	no	no	no	SVD	3	No	2	1	37.5	same fac	9	yes	no	Urban	#NULL!	3	2	1	2	1	3	1	1	1
20	1	Delanta	3360	28	36	No	no	no	no	yes	no	no	no	no	no	SVD	4	No	2	1	36.5	same fac	7	yes	no	Urban	#NULL!	3	2	1	2	2	2	2	1	1
1	1	Tenta	3000	29	29	yes	yes	no	no	no	no	no	no	no	no	SVD	3	No	2	1	37.8	same fac	5	No	no	Urban	#NULL!	3	2	1	1	1	3	1	1	1
3	1	Dessie	2710	23	36	No	no	no	no	no	no	no	no	no	no	CS	5	No	1	23	36	same of	9	Yes	no	Rural	#NULL!	3	2	1	2	2	1	1	1	2
1	1	Delanta	2160	29	37	No	no	yes	no	no	no	no	no	no	no	SVD	6	No	2	3	37	same fac	9	Yes	no	Rural	#NULL!	2	2	1	2	2	2	1	1	1
2	1	kemissie	3400	28	38	No	no	no	no	no	no	no	Yes	no	no	SVD	1	No	1	4	37.3	same fac	9	yes	no	Urban	#NULL!	3	2	2	2	1	3	1	1	1
1	1	Dessie	1500	28	38	No	no	no	no	no	no	no	no	yes	no	SVD	5	No	1	1	37.9	same fac	5	yes	no	Rural	#NULL!	1	2	2	1	2	3	1	1	1
1	1	kalu	2565	26	38	No	no	yes	no	no	no	no	no	no	no	CS	2	No	3	8	33	same fac	8	yes	no	Urban	#NULL!	3	2	2	2	1	1	1	1	2
5	1	Dessie	2580	35	42	No	no	no	no	no	no	no	no	no	no	SVD	1	No	2	5	34.6	Reffere	7	yes	no	Rural	#NULL!	3	3	2	2	1	1	1	1	1
1	1	Dessie	4315	24	34	yes	no	no	no	no	no	no	no	no	no	SVD	4	No	1	3	33	same fac	8	Yes	no	Rural	#NULL!	4	2	1	2	2	1	1	1	1
4	1	Dessie	2875	26	34	No	no	no	no	no	no	no	no	no	no	CS	3	No	2	6	36	same fac	8	yes	no	Urban	#NULL!	3	2	1	2	1	1	1	1	1
1	1	Dessie	3010	29	36	No	no	no	no	no	no	no	no	no	no	CS	4	No	3	3	36.6	Reffere	9	Yes	no	Rural	#NULL!	3	2	1	2	2	2	1	1	1
11	1	Habru	1400	25	38	No	yes	no	no	no	no	no	no	no	no	CS	2	No	6	2	38.2	same fac	9	Yes	no	Rural	#NULL!	1	2	2	2	1	3	2	2	1
1	1	Dessie	3180	28	37	yes	no	yes	no	yes	no	no	Yes	no	no	SVD	1	No	2	1	36.2	Reffere	7	yes	no	Urban	#NULL!	3	2	1	2	1	1	1	1	1
3	1	Dessie	2150	21	34	No	no	no	no	no	no	no	no	no	no	SVD	3	No	3	21	36.1	Reffere	8	yes	no	Urban	#NULL!	2	2	1	2	1	1	1	1	2
1	1	Tenta	1721	38	40	No	no	yes	yes	no	no	no	no	no	no	CS	2	No	2	10	37	Reffere	5	yes	no	Urban	#NULL!	2	3	2	1	1	2	1	1	2
1	1	Dessie	3170	21	38	No	no	yes	no	yes	no	no	no	no	no	SVD	2	No	2	6	35	same fac	8	yes	no	Urban	#NULL!	3	2	2	2	1	1	1	1	1
1	1	Dessie	2810	23	38	No	yes	no	no	no	no	no	no	no	no	SVD	3	No	1	2	35	same fac	8	yes	no	Urban	#NULL!	3	2	2	2	1	1	1	1	1
6	1	Dessie	2000	23	39	No	no	no	no	yes	no	no	no	no	no	Instrume	2	No	1	5	34	same fac	5	yes	no	Urban	#NULL!	2	2	2	1	1	1	1	1	1
1	1	Tenta	1430	25	36	No	no	yes	no	yes	no	no	no	no	no	Instrume	1	No	2	8	35	Reffere	8	yes	no	Urban	#NULL!	1	2	1	2	1	1	1	1	2
3	1	Dessie	2995	28	34	yes	no	yes	no	no	no	no	no	no	no	SVD	2	No	5	3	36	same fac	8	yes	no	Urban	#NULL!	3	2	1	2	1	1	1	2	1
1	1	Dessie	2390	32	38	No	no	no	no	no	no	no	no	no	no	SVD	3	No	2	4	34	same fac	7	yes	no	Rural	#NULL!	2	2	2	2	1	1	1	1	1
1	1	Dessie	2700	32	39	No	no	no	no	no	no	no	no	no	no	SVD	2	No	2	1	36.4	same fac	8	yes	no	Rural	#NULL!	3	2	2	2	1	1	1	1	1
1	1	Kombolch	1600	24	37	No	no	yes	no	no	no	no	Yes	no	no	SVD	4	No	3	5	32	Reffere	7	yes	no	Rural	#NULL!	2	2	1	2	2	1	1	1	1
1	1	Dessie	1800	30	38	No	no	no	no	no	no	no	no	no	no	SVD	4	No	6	2	36	same fac	9	yes	yes	Urban	#NULL!	2	2	2	2	2	1	1	2	1
2	1	Kombolch	2710	36	35	No	yes	no	no	no	no	no	Yes	no	no	SVD	5	No	5	2	36	Reffere	8	yes	no	Rural	#NULL!	3	3	1	2	2	1	1	2	1
8	1	Afar	2160	25	41	No	yes	yes	no	no	no	no	no	no	no	SVD	4	No	4	11	35.8	Reffere	9	yes	no	Urban	#NULL!	2	2	2	2	2	1	2	2	2
1	1	Dessie	3820	19	36	yes	yes	no	no	no	no	no	no	no	no	SVD	5	No	1	4	34.5	same fac	8	yes	no	Urban	#NULL!	3	1	1	2	2	1	1	1	1
11	1	Dessie	2580	23	34	yes	yes	yes	no	no	no	no	no	no	no	SVD	4	No	5	8	36.3	Reffere	7	Yes	no	Rural	#NULL!	3	2	1	2	2	1	2	2	2
2	1	woreilu	3010	27	43	No	no	yes	no	yes	no	no	no	no	no	SVD	5	No	2	1	36.6	same fac	9	yes	no	Urban	#NULL!	3	2	3	2	2	2	1	1	1
1	1	Haik	1400	28	38	No	no	no	no	yes	no	no	no	no	no	SVD	6	No	1	4	36	Reffere	8	yes	no	Urban	#NULL!	1	2	2	2	2	1	1	1	1
1	1	woreilu	2150	25	39	No	no	no	no	yes	no	no	no	no	no	SVD	5	No	1	1	36.3	Reffere	5	Yes	no	Rural	#NULL!	2	2	2	1	2	1	1	1	1
11	1	Dessie z	1721	23	40	No	no	yes	no	no	no	no	no	no	no	SVD	5	No	2	2	33.9	same fac	6	yes	no	Rural	#NULL!	2	2	2	1	2	1	2	1	1
2	1	Dessie	2510	56	39	No	no	no	yes	no	no	no	Yes	no	yes	SVD	5	No	2	1	35.3	same fac	8	Yes	no	Urban	#NULL!	3	3	2	2	2	1	1	1	1
1	1	Dessie	3000	24	38	No	no	no	yes	no	no	Yes	no	no	no	SVD	2	No	3	2	36.2	same fac	7	yes	no	Urban	#NULL!	3	2	2	2	1	1	1	1	1
8	1	Tehuled	3170	27	37	No	no	no	no	no	yes	no	no	no	no	SVD	3	No	2	1	37.5	same fac	9	yes	no	Urban	#NULL!	3	2	1	2	1	3	2	1	1
1	1	Delanta	2600	28	36	No	no	no	no	no	yes	no	Yes	no	no	SVD	4	No	2	1	36.5	same fac	9	yes	no	Rural	#NULL!	3	2	1	2	2	2	1	1	1
5	1	Tenta	2300	29	29	yes	yes	no	yes	no	no	no	no	no	no	SVD	3	No	1	1	37.8	same fac	8	No	no	Urban	#NULL!	2	2	1	2	1	3	1	1	1
1	1	Dessie	2810	23	36	No	no	yes	no	no	no	no	no	yes	no	CS	5	No	2	2	36	same of	8	Yes	no	Urban	#NULL!	3	2	1	2	2	1	1	1	1
4	1	Delanta	2700	29	37	No	no	yes	yes	no	no	no	no	no	no	SVD	6	No	3	3	37.9	same fac	9	Yes	yes	Urban	#NULL!	3	2	1	2	2	3	1	1	1
11	1	Wogdie	1430	28	38	No	no	no	no	no	yes	no	no	no	no	SVD	1	No	1	4	34.6	same fac	9	yes	no	Rural	#NULL!	1	2	2	2	1	1	2	1	1
1	1	kemissie	2500	28	38	No	no	no	no	no	no	no	no	no	yes	SVD	5	No	3	1	33	same fac	7	yes	no	Urban	#NULL!	3	2	2	2	2	1	1	1	1
1	1	Dessie	2040	36	39	No	no	no	yes	no	no	no	no	no	no	SVD	2	No	3	5	36	same fac	8	yes	no	Urban	#NULL!	2	3	2	2	1	1	1	1	1
6	1	Dessie	2750	26	38	No	no	no	yes	no	no	no	no	no	no	CS	2	No	2	3	36.6	same fac	8	yes	no	Urban	#NULL!	3	2	2	2	1	2	1	1	1
1	1	Batie	2700	29	36	No	no	no	no	no	no	no	no	no	no	CS	4	No	6	5	33.9	Reffere	8	Yes	no	Urban	#NULL!	3	2	1	2	2	1	1	2	1
11	1	Kombolch	1500	25	38	No	yes	no	no	no	no	no	no	no	no	CS	2	No	2	3	36.2	same fac	7	Yes	no	Rural	#NULL!	1	2	2	2	1	1	2	1	1
1	1	Dessie	3070	45	40	No	no	yes	no	no	no	no	no	no	no	SVD	3	No	5	11	36.1	same fac	8	yes	no	Rural	#NULL!	3	3	2	2	1	1	1	2	2
1	1	Dessie	2655	28	37	No	no	yes	no	yes	no	no	Yes	no	no	SVD	1	No	3	10	31	Reffere	5	yes	no	Rural	#NULL!	3	2	1	1	1	1	1	1	2
1	1	Kutaber	1535	30	40	No	no	no	no	no	yes	no	no	no	no	SVD	4	No	4	6	35	Reffere	8		no	Rural	#NULL!	2	2	2	2	2	1	1	2	1
20	1	Dessie	3540	21	38	No	no	yes	yes	no	no	no	no	no	no	SVD	2	No	1	1	34	same fac	8	yes	no	Urban	#NULL!	3	2	2	2	1	1	2	1	1
1	1	Dessie	3690	22	38	yes	yes	no	yes	yes	no	no	no	no	no	SVD	2	No	2	2	34	same fac	7	yes	no	Rural	#NULL!	3	2	2	2	1	1	1	1	1
2	1	Dessie	3000	23	39	No	no	no	no	yes	yes	no	no	no	no	Instrume	2	No	2	5	35.8	same fac	8	yes	no	Urban	#NULL!	3	2	2	2	1	1	1	1	1
1	1	Dessie	3000	25	36	No	no	no	yes	yes	no	no	no	no	no	Instrume	1	No	3	3	36	Reffere	8	yes	yes	Rural	#NULL!	3	2	1	2	1	1	1	1	1
1	1	Dessie	3115	26	38	yes	no	no	no	yes	no	no	no	no	yes	SVD	3	No	1	3	36	Home del	7	no	no	Urban	#NULL!	3	2	2	2	1	1	1	1	1
4	1	Dessie	2500	32	38	No	no	no	yes	no	no	no	no	no	no	SVD	3	No	3	1	36	same fac	9	yes	no	Urban	#NULL!	3	2	2	2	1	1	1	1	1
1	1	Dessie	2275	32	41	No	no	no	no	no	no	no	no	no	no	SVD	1	No	2	1	32	same fac	9	yes	no	Urban	#NULL!	2	2	2	2	1	1	1	1	1
11	1	Tehuled	1000	32	39	No	no	no	no	no	no	no	no	no	no	SVD	2	No	1	1	36	same fac	5	yes	no	Urban	#NULL!	1	2	2	1	1	1	2	1	1
1	1	Delanta	3000	28	38	No	no	yes	no	no	no	no	no	no	no	SVD	1	No	2	5	36	same fac	6	yes	no	Urban	#NULL!	3	2	2	1	1	1	1	1	1
1	1	Tenta	3400	23	38	No	no	no	no	no	yes	no	no	no	no	SVD	4	No	3	2	35.8	same fac	9	yes	no	Rural	#NULL!	3	2	2	2	2	1	1	1	1
1	1	Dessie	3820	19	36	No	yes	no	no	no	no	no	no	no	no	SVD	5	No	2	1	36.4	same fac	5	yes	yes	Rural	#NULL!	3	1	1	1	2	1	1	1	1
1	1	Dessie	1905	25	39	yes	no	no	no	no	no	no	no	no	no	SVD	4	No	1	8	36	same fac	8	yes	no	Urban	#NULL!	2	2	2	2	2	1	1	1	2
4	1	Dessie	2565	21	36	No	yes	yes	no	yes	no	no	no	no	no	SVD	5	No	5	8	36.6	same fac	7	yes	no	Urban	#NULL!	3	2	1	2	2	2	1	2	2
6	1	Dessie	1400	28	38	No	no	no	no	yes	no	no	no	no	no	SVD	6	No	1	1	35	Reffere	8	yes	no	Urban	#NULL!	1	2	2	2	2	1	1	1	1
1	1	Dessie	1350	19	38	No	no	yes	no	no	no	no	no	no	no	SVD	4	No	2	1	36.3	same fac	3	yes	no	Rural	#NULL!	1	1	2	1	2	1	1	1	1
16	1	Dessie	3545	92	41	yes	no	no	no	no	no	no	no	no	yes	SVD	6	No	3	1	33.9	Reffere	9	Yes	no	Rural	#NULL!	3	3	2	2	2	1	2	1	1
6	1	Dessie	2545	25	41	No	no	yes	no	no	no	no	no	no	no	SVD	4	No	2	23	35.3	same fac	8	ye	no	Urban	#NULL!	3	2	2	2	2	1	1	1	2
1	1	Tenta	3180	25	40	yes	no	no	no	no	no	no	no	no	no	SVD	4	No	1	1	36.2	same fac	7	Yes	no	Rural	#NULL!	3	2	2	2	2	1	1	1	1
1	1	Afar	2150	25	39	No	no	yes	no	yes	no	no	no	no	no	SVD	5	No	2	1	37.5	Reffere	8	Yes	no	Rural	#NULL!	2	2	2	2	2	3	1	1	1
20	1	Dessie	1721	23	40	No	no	yes	no	no	no	no	no	no	yes	SVD	5	No	2	2	36.5	same fac	9	yes	no	Urban	#NULL!	2	2	2	2	2	2	2	1	1
1	1	Dessie	2510	56	39	No	no	no	no	no	no	no	Yes	no	no	SVD	5	No	3	1	37.8	same fac	9	Yes	no	Rural	#NULL!	3	3	2	2	2	3	1	1	1
3	1	woreilu	3000	24	38	yes	no	no	no	no	no	Yes	no	no	no	SVD	2	No	2	1	36	same fac	9	yes	no	Rural	#NULL!	3	2	2	2	1	1	1	1	1
1	1	Dessie	2600	28	36	No	no	no	no	yes	yes	no	Yes	no	no	SVD	4	No	2	2	37.6	same fac	6	yes	no	Rural	#NULL!	3	2	1	1	2	3	1	1	1
1	1	Tehuled	2300	29	29	No	no	no	no	no	no	no	no	no	no	SVD	3	No	1	3	37.3	same fac	9	No	no	Rural	#NULL!	2	2	1	2	1	3	1	1	1
2	1	Tenta	2700	29	37	No	no	yes	no	no	no	no	no	no	no	SVD	6	No	3	4	37.9	same fac	8	Yes	no	Urban	#NULL!	3	2	1	2	2	3	1	1	1
1	1	Dessie	2000	52	38	No	no	no	no	yes	no	no	no	no	no	SVD	2	No	1	1	33	same fac	8	yes	yes	Urban	#NULL!	2	3	2	2	1	1	1	1	1
1	1	Wogdie	1430	28	38	No	no	no	no	no	no	no	no	no	no	SVD	1	No	1	4	34.6	same fac	9	yes	no	Urban	#NULL!	1	2	2	2	1	1	1	1	1
2	1	kemissie	2500	28	38	No	no	no	no	no	yes	no	no	no	yes	SVD	5	No	3	8	33	same fac	8	yes	no	Urban	#NULL!	3	2	2	2	2	1	1	1	2
1	1	Dessie	2040	36	39	No	no	no	no	no	no	no	no	no	no	SVD	2	No	3	5	36	same fac	8	yes	no	Urban	#NULL!	2	3	2	2	1	1	1	1	1
1	1	Dessie	2750	26	38	No	no	yes	no	no	no	no	no	no	no	CS	2	No	2	3	36.6	same fac	8	yes	no	Rural	#NULL!	3	2	2	2	1	2	1	1	1
1	1	Batie	2700	29	36	No	no	no	no	no	no	no	no	no	no	CS	4	No	6	5	33.9	Reffere	5	Yes	no	Urban	#NULL!	3	2	1	1	2	1	1	2	1
1	1	Kombolch	1500	25	38	No	yes	no	no	no	no	no	no	no	no	CS	4	No	2	3	36.2	same fac	9	Yes	no	Urban	#NULL!	1	2	2	2	2	1	1	1	1
11	1	Dessie	3070	45	40	No	no	no	no	no	no	no	no	no	no	SVD	5	No	5	11	36.1	same fac	9	yes	no	Rural	#NULL!	3	3	2	2	2	1	2	2	2
8	1	Dessie	2655	28	37	No	no	yes	no	yes	yes	no	Yes	no	no	SVD	2	No	3	10	31	Reffere	5	yes	no	Urban	#NULL!	3	2	1	1	1	1	2	1	2
1	1	Kutaber	1535	30	40	No	no	no	no	no	yes	no	no	no	no	SVD	3	No	4	6	35	Reffere	7		no	Rural	#NULL!	2	2	2	2	1	1	1	2	1
1	1	Dessie	3540	21	38	No	no	yes	no	yes	no	no	no	no	no	SVD	6	No	1	1	34	same fac	8	yes	no	Rural	#NULL!	3	2	2	2	2	1	1	1	1
1	1	Dessie	3690	22	38	No	yes	no	no	no	no	no	no	no	no	SVD	2	No	2	2	34	same fac	9	yes	no	Rural	#NULL!	3	2	2	2	1	1	1	1	1
1	1	Dessie	3000	23	39	No	no	no	no	yes	no	no	no	no	no	Instrume	2	No	2	5	35.8	same fac	8	yes	no	Urban	#NULL!	3	2	2	2	1	1	1	1	1
1	1	Dessie	3000	25	36	No	no	yes	no	yes	no	no	no	no	no	Instrume	1	No	3	3	36	Reffere	7	yes	no	Urban	#NULL!	3	2	1	2	1	1	1	1	1
1	1	Dessie	3115	26	38	No	no	no	no	yes	yes	no	no	no	yes	SVD	3	No	1	3	36	Reffere	5	no	no	Urban	#NULL!	3	2	2	1	1	1	1	1	1
1	1	Dessie	2500	32	38	No	no	no	no	no	no	no	no	no	no	SVD	3	No	3	1	36	same fac	8	yes	no	Urban	#NULL!	3	2	2	2	1	1	1	1	1
1	1	Dessie	2275	32	41	No	no	no	no	no	no	no	no	no	no	SVD	4	No	2	1	32	same fac	7	yes	no	Rural	#NULL!	2	2	2	2	2	1	1	1	1
1	1	Tehuled	1000	32	39	No	no	no	no	yes	no	no	no	no	no	SVD	2	No	1	1	36	same fac	6	yes	no	Urban	#NULL!	1	2	2	1	1	1	1	1	1
1	1	Delanta	3000	28	38	No	no	yes	no	no	no	no	no	no	no	SVD	1	No	2	5	36	same fac	8	yes	yes	Urban	#NULL!	3	2	2	2	1	1	1	1	1
1	1	Tenta	3400	23	38	No	no	no	no	no	yes	no	no	no	no	SVD	3	No	3	2	35.8	same fac	9	yes	no	Rural	#NULL!	3	2	2	2	1	1	1	1	1
2	1	Albuko	2565	19	36	yes	yes	no	no	no	no	no	no	no	no	SVD	2	No	2	1	36.4	same fac	8	yes	no	Rural	#NULL!	3	1	1	2	1	1	1	1	1
1	1	Dessie	2875	25	39	No	no	no	no	no	no	no	no	no	no	SVD	2	No	1	8	36	same fac	8	yes	no	Urban	#NULL!	3	2	2	2	1	1	1	1	2
4	1	Dessie	3010	21	36	No	yes	no	no	no	yes	no	no	no	no	SVD	2	No	5	8	36.6	same fac	8	yes	no	Rural	#NULL!	3	2	1	2	1	2	1	2	2
6	1	Dessie	3180	28	38	No	no	no	no	yes	yes	no	no	no	no	SVD	2	No	1	1	35	Reffere	8	yes	no	Rural	#NULL!	3	2	2	2	1	1	1	1	1
1	1	Dessie	2150	19	38	No	no	yes	no	no	no	no	no	no	no	SVD	3	No	2	1	36.3	same fac	9	yes	no	Urban	#NULL!	2	1	2	2	1	1	1	1	1
16	1	Dessie	2710	92	41	No	no	no	yes	no	no	no	no	no	yes	SVD	1	No	3	1	33.9	Reffere	8	Yes	no	Urban	#NULL!	3	3	2	2	1	1	2	1	1
6	1	Tenta	2160	25	41	yes	no	no	yes	no	no	no	no	no	no	SVD	2	No	2	2	35.3	same fac	7	ye	yes	Urban	#NULL!	2	2	2	2	1	1	1	1	1
1	1	Afar	3820	25	40	yes	no	yes	no	no	no	no	no	no	no	SVD	1	No	1	1	36.2	same fac	8	Yes	no	Rural	#NULL!	3	2	2	2	1	1	1	1	1
1	1	Dessie	3400	25	39	No	no	no	no	yes	no	no	no	no	no	SVD	4	No	2	1	37.5	Reffere	8	Yes	no	Urban	#NULL!	3	2	2	2	2	3	1	1	1
20	1	Dessie	1500	23	40	No	no	yes	no	no	no	no	no	no	yes	SVD	4	No	2	2	36.5	same fac	5	yes	no	Rural	#NULL!	1	2	2	1	2	2	2	1	1
1	1	woreilu	1905	56	39	No	no	no	no	no	no	no	Yes	no	no	SVD	4	No	3	1	37.8	same fac	7	Yes	no	Urban	#NULL!	2	3	2	2	2	3	1	1	1
3	1	kemissie	2565	24	38	No	no	no	no	no	no	Yes	no	no	no	SVD	5	No	2	1	36	same fac	6	yes	no	Rural	#NULL!	3	2	2	1	2	1	1	1	1
1	1	Tehuled	4315	28	36	No	no	no	no	yes	yes	no	Yes	no	no	SVD	5	No	2	2	37.9	same fac	9	yes	yes	Urban	#NULL!	4	2	1	2	2	3	1	1	1
1	1	Dessie	2875	29	29	No	yes	no	no	no	no	no	no	no	no	SVD	4	No	1	3	37.9	same fac	8	No	no	Rural	#NULL!	3	2	1	2	2	3	1	1	1
2	1	Dessie	1400	29	37	No	no	yes	no	no	no	no	no	no	no	SVD	4	No	3	4	34.6	Reffere	8	Yes	no	Urban	#NULL!	1	2	1	2	2	1	1	1	1
1	1	Wogdie	1350	52	38	No	no	no	no	yes	no	no	no	no	no	SVD	5	No	2	1	33	same fac	9	yes	no	Rural	#NULL!	1	3	2	2	2	1	1	1	1
1	1	kemissie	3545	28	38	No	no	no	no	no	no	no	no	no	no	SVD	4	No	1	2	36	same fac	8	yes	no	Rural	#NULL!	3	2	2	2	2	1	1	1	1
2	1	Dessie	2545	28	38	No	no	no	no	no	no	no	no	no	yes	SVD	5	No	2	4	36.6	Reffere	5	yes	no	Urban	#NULL!	3	2	2	1	2	2	1	1	1
1	1	Dessie	3180	36	39	No	no	no	no	no	yes	no	no	no	no	SVD	4	No	3	8	38.2	same fac	6	yes	no	Urban	#NULL!	3	3	2	1	2	3	1	1	2
1	1	Dessie	2150	26	38	No	no	yes	no	no	no	no	no	no	no	CS	5	No	6	5	35.5	same fac	8	yes	no	Rural	#NULL!	2	2	2	2	2	1	1	2	1
1	1	Kombolch	3170	29	36	No	no	no	no	no	no	no	no	no	no	CS	4	No	2	2	36.1	Reffere	8	Yes	no	Urban	#NULL!	3	2	1	2	2	1	1	1	1
1	1	Dessie	2600	25	38	No	yes	no	no	no	no	no	no	no	no	CS	4	No	3	5	37	Reffere	8	Yes	no	Rural	#NULL!	3	2	2	2	2	2	1	1	1
11	1	Kombolch	2300	45	40	No	no	yes	no	no	no	no	no	no	no	SVD	5	No	2	3	37	Reffere	9	yes	no	Urban	#NULL!	2	3	2	2	2	2	2	1	1
8	1	Dessie	2000	28	37	No	no	no	no	no	no	no	no	no	no	SVD	2	No	2	21	36	same fac	7	yes	no	Urban	#NULL!	2	2	1	2	1	1	2	1	2
1	1	Tenta	2040	30	40	No	no	no	no	no	yes	no	no	no	no	SVD	3	No	1	3	34	same fac	9		no	Urban	#NULL!	2	2	2	2	1	1	1	1	1
1	1	Dessie	2995	21	38	No	no	no	no	no	no	no	no	no	no	SVD	6	No	1	1	35	Reffere	9	yes	no	Rural	#NULL!	3	2	2	2	2	1	1	1	1
1	1	Dessie	2390	22	38	No	yes	yes	no	no	no	no	no	no	no	SVD	2	No	2	1	34	Reffere	8	yes	no	Urban	#NULL!	2	2	2	2	1	1	1	1	1
1	1	Dessie	3070	23	39	No	no	no	no	yes	no	no	no	no	no	Instrume	2	No	5	8	34	same fac	8	yes	no	Rural	#NULL!	3	2	2	2	1	1	1	2	2
1	1	Dessie	1600	25	36	No	no	yes	no	no	no	no	no	no	no	Instrume	1	No	2	5	36	same fac	5	yes	no	Rural	#NULL!	2	2	1	1	1	1	1	1	1
1	1	woreilu	2655	26	38	No	no	yes	no	no	no	no	no	no	yes	SVD	3	No	2	1	36	same fac	7	no	no	Urban	#NULL!	3	2	2	2	1	1	1	1	1
1	1	Dessie	1535	32	38	No	no	no	no	no	no	no	no	no	no	SVD	3	No	3	2	36	same fac	8	yes	no	Rural	#NULL!	2	2	2	2	1	1	1	1	1
1	1	Tehuled	3030	32	41	No	no	no	no	no	no	no	no	no	no	SVD	4	No	6	1	36	Reffere	7	yes	no	Rural	#NULL!	3	2	2	2	2	1	1	2	1
1	1	Delanta	3540	32	39	No	no	yes	yes	no	no	no	no	no	no	SVD	2	No	5	1	35.8	Reffere	8	yes	no	Rural	#NULL!	3	2	2	2	1	1	1	2	1
1	1	Tenta	3690	28	38	No	no	no	yes	no	no	no	no	no	no	SVD	1	No	4	1	34.5	same fac	9	yes	no	Urban	#NULL!	3	2	2	2	1	1	1	2	1
1	1	Dessie	3570	23	38	No	no	yes	no	no	yes	no	no	no	no	SVD	3	No	1	5	35.9	Reffere	8	yes	no	Rural	#NULL!	3	2	2	2	1	1	1	1	1
2	1	Albuko	2400	19	36	yes	yes	yes	no	no	yes	no	Yes	no	no	SVD	2	No	5	12	36	same fac	8	yes	no	Urban	#NULL!	2	1	1	2	1	1	1	2	2
1	1	Dessie	2000	25	39	No	no	no	no	no	no	no	no	no	no	SVD	2	No	2	2	36	Reffere	7	yes	no	Rural	#NULL!	2	2	2	2	1	1	1	1	1
1	1	Dessie	2500	21	36	No	yes	yes	no	no	no	no	no	no	no	SVD	2	No	1	8	33.3	same fac	8	yes	no	Rural	#NULL!	3	2	1	2	1	1	1	1	2
1	1	Dessie	3360	28	38	No	no	yes	no	yes	no	no	Yes	no	no	SVD	2	No	1	3	33.9	same fac	8	yes	no	Urban	#NULL!	3	2	2	2	1	1	1	1	1
3	1	Dessie	3000	19	38	No	no	no	no	no	yes	no	no	no	no	SVD	3	No	2	1	35.3	same fac	8	yes	no	Urban	#NULL!	3	1	2	2	1	1	1	1	1
1	1	Dessie	2710	92	41	No	no	yes	no	no	no	no	no	no	yes	SVD	1	No	2	1	36.2	same fac	7	Yes	no	Urban	#NULL!	3	3	2	2	1	1	1	1	1
1	1	Tenta	2160	25	41	No	no	no	no	no	no	no	no	no	no	SVD	2	No	3	1	37.5	same fac	7	ye	no	Rural	#NULL!	2	2	2	2	1	3	1	1	1
1	1	Afar	3820	25	40	yes	no	no	no	no	no	no	no	no	no	SVD	1	No	2	2	36.5	same fac	7	Yes	yes	Rural	#NULL!	3	2	2	2	1	2	1	1	1
1	1	Dessie	3400	25	39	No	no	yes	no	no	no	no	no	no	no	SVD	4	No	2	1	37.8	same fac	9	Yes	no	Urban	#NULL!	3	2	2	2	2	3	1	1	1
1	1	Dessie	1500	23	40	No	no	no	no	no	yes	no	no	no	yes	SVD	4	No	2	1	36	same of	9	yes	no	Rural	#NULL!	1	2	2	2	2	1	1	1	1
1	1	woreilu	1905	56	39	No	no	yes	no	no	no	no	no	no	no	SVD	4	No	1	2	37	same fac	9	Yes	no	Urban	#NULL!	2	3	2	2	2	2	1	1	1
1	1	kemissie	2565	24	38	No	no	yes	yes	no	no	Yes	no	no	no	SVD	5	No	2	1	37.6	same fac	5	yes	no	Urban	#NULL!	3	2	2	1	2	3	1	1	1
1	1	Tehuled	4315	28	36	No	no	no	no	no	no	no	no	no	no	SVD	5	No	1	1	37.9	same fac	9	yes	no	Rural	#NULL!	4	2	1	2	2	3	1	1	1
2	1	Dessie	2875	29	29	No	yes	yes	no	no	no	no	no	no	no	SVD	4	No	1	2	37.9	same fac	9	No	yes	Rural	#NULL!	3	2	1	2	2	3	1	1	1
1	1	Tenta	3010	23	36	No	no	yes	yes	no	no	no	Yes	no	no	CS	5	No	3	3	33	same fac	5	Yes	no	Rural	#NULL!	3	2	1	1	2	1	1	1	1
1	1	Wogdie	1350	52	38	No	no	no	yes	no	yes	no	no	no	no	SVD	5	No	2	4	33	same fac	9	yes	no	Rural	#NULL!	1	3	2	2	2	1	1	1	1
4	1	kemissie	3545	28	38	No	no	no	no	yes	yes	no	no	no	no	SVD	4	No	1	1	36	same fac	5	yes	no	Urban	#NULL!	3	2	2	1	2	1	1	1	1
1	1	Dessie	2545	28	38	No	no	no	no	no	no	no	no	no	yes	SVD	5	No	2	4	36.6	Reffere	9	yes	no	Urban	#NULL!	3	2	2	2	2	2	1	1	1
1	1	Dessie	3180	36	39	No	no	no	no	no	no	no	no	no	no	SVD	4	No	3	8	38.2	same fac	9	yes	no	Urban	#NULL!	3	3	2	2	2	3	1	1	2
1	1	Dessie	2150	26	38	No	no	yes	yes	no	no	no	no	no	no	CS	5	No	6	5	35.5	same fac	8	yes	no	Rural	#NULL!	2	2	2	2	2	1	1	2	1
1	1	Dessie	1721	35	42	yes	no	yes	yes	no	no	no	no	no	no	SVD	6	No	2	3	36	same fac	7	yes	no	Urban	#NULL!	2	3	2	2	2	1	1	1	1
6	1	Dessie	2600	25	38	No	yes	no	no	yes	no	no	no	no	no	CS	4	No	3	5	37	Reffere	9	Yes	no	Rural	#NULL!	3	2	2	2	2	2	1	1	1
1	1	Kombolch	2300	45	40	No	no	yes	no	no	no	no	no	no	no	SVD	5	No	2	3	37	Reffere	8	yes	no	Urban	#NULL!	2	3	2	2	2	2	1	1	1
1	1	Afar	2810	26	38	No	no	no	no	no	no	no	no	no	no	SVD	5	No	1	11	31	Reffere	3	yes	no	Urban	#NULL!	3	2	2	1	2	1	1	1	2
3	1	Dessie	1430	21	34	yes	no	no	no	no	no	no	Yes	no	no	SVD	3	No	1	8	35	same fac	7	yes	no	Rural	#NULL!	1	2	1	2	1	1	1	1	2
1	1	Dessie	2750	24	37	No	no	no	no	no	yes	no	no	no	no	SVD	5	No	2	1	34	same fac	9	yes	no	Rural	#NULL!	3	2	1	2	2	1	1	1	1
2	1	Dessie	2390	22	38	No	yes	yes	no	no	no	no	no	no	no	SVD	2	No	2	3	34	Reffere	8	yes	no	Urban	#NULL!	2	2	2	2	1	1	1	1	1
1	1	woreilu	2300	29	40	No	yes	no	no	no	no	no	no	no	no	SVD	1	No	3	1	45	same fac	6	yes	no	Urban	#NULL!	2	2	2	1	1	3	1	1	1
1	1	Dessie	1600	25	36	No	no	yes	no	no	no	no	no	no	no	Instrume	1	No	2	1	36	same fac	8	yes	no	Urban	#NULL!	2	2	1	2	1	1	1	1	1
3	1	Dessie	1800	26	40	No	no	no	no	no	no	no	no	no	no	SVD	4	No	3	1	36.4	same fac	9	yes	no	Rural	#NULL!	2	2	2	2	2	1	1	1	1
3	1	Dessie z	2805	19	36	No	no	no	no	no	no	no	no	no	no	SVD	4	No	1	1	36	same fac	8	yes	no	Urban	#NULL!	3	1	1	2	2	1	1	1	1
1	1	Tehuled	3030	32	41	No	no	yes	no	no	no	no	no	no	no	SVD	4	No	1	2	36	Reffere	9	yes	no	Rural	#NULL!	3	2	2	2	2	1	1	1	1
2	1	Delanta	3540	32	39	No	no	no	no	no	no	no	no	no	no	SVD	2	No	1	3	35.8	Reffere	7	yes	no	Urban	#NULL!	3	2	2	2	1	1	1	1	1
1	1	Tenta	3690	28	38	No	no	no	no	no	no	no	no	no	no	SVD	1	No	3	1	34.5	same fac	5	yes	no	Rural	#NULL!	3	2	2	1	1	1	1	1	1
8	1	Dessie	3570	23	38	No	no	yes	no	no	no	no	no	no	no	SVD	3	No	3	4	35.9	Reffere	9	yes	no	Urban	#NULL!	3	2	2	2	1	1	2	1	1
1	1	Delanta	1800	24	37	No	no	yes	no	no	no	no	no	no	no	SVD	2	No	2	1	36.8	same fac	9	yes	no	Rural	#NULL!	2	2	1	2	1	2	1	1	1
1	1	Albuko	3115	36	39	No	no	no	no	no	no	no	no	no	no	CS	1	No	2	3	36	Reffere	8	yes	no	Urban	#NULL!	3	3	2	2	1	1	1	1	1
1	1	Dessie	2500	21	36	No	yes	yes	no	no	no	no	no	no	no	SVD	2	No	2	2	33.3	same fac	8	yes	no	Urban	#NULL!	3	2	1	2	1	1	1	1	1
1	1	Dessie	2275	23	34	No	yes	yes	no	no	no	no	no	no	no	SVD	1	No	3	5	36.2	Reffere	9	Yes	no	Urban	#NULL!	2	2	1	2	1	1	1	1	1
13	1	Dessie	3000	19	38	No	no	yes	no	no	no	no	no	no	no	SVD	3	No	1	10	35.3	same fac	7	yes	no	Urban	#NULL!	3	1	2	2	1	1	2	1	2
1	1	Dessie	1500	92	41	No	no	yes	no	yes	no	no	no	no	yes	SVD	1	No	2	4	36.2	same fac	8	Yes	no	Rural	#NULL!	1	3	2	2	1	1	1	1	1
1	1	Dessie	1905	25	41	yes	no	no	no	no	no	no	no	no	no	SVD	2	No	1	3	37.5	same fac	5	ye	no	Urban	#NULL!	2	2	2	1	1	3	1	1	1
1	1	Tenta	2565	25	40	yes	no	no	no	no	no	no	no	no	no	SVD	1	No	2	6	36.5	same fac	8	Yes	no	Urban	#NULL!	3	2	2	2	1	2	1	1	1
1	1	Afar	2580	25	39	No	no	yes	no	no	no	no	no	no	no	SVD	4	No	1	1	37.8	same fac	7	Yes	no	Urban	#NULL!	3	2	2	2	2	3	1	1	1
1	1	Dessie	4315	23	40	No	no	no	no	no	no	no	no	no	yes	SVD	4	No	2	1	36	Reffere	8	yes	no	Urban	#NULL!	4	2	2	2	2	1	1	1	1
1	1	Dessie	2875	56	39	No	no	yes	no	yes	no	no	no	no	no	SVD	4	No	3	2	37.3	same fac	7	Yes	no	Urban	#NULL!	3	3	2	2	2	3	1	1	1
1	1	woreilu	3010	24	38	No	no	yes	yes	no	no	Yes	no	no	no	SVD	5	No	2	3	37.9	same fac	6	yes	no	Urban	#NULL!	3	2	2	1	2	3	1	1	1
1	1	kemissie	1400	27	37	No	no	no	yes	no	yes	no	Yes	no	no	SVD	4	No	1	5	37.9	Reffere	8	yes	no	Urban	#NULL!	1	2	1	2	2	3	1	1	1
4	1	Tehuled	3545	29	29	No	yes	yes	no	no	no	no	no	no	no	SVD	4	No	2	5	34.6	same fac	5	No	no	Rural	#NULL!	3	2	1	1	2	1	1	1	1
1	1	Dessie	2545	23	36	No	no	yes	no	no	no	no	Yes	no	no	CS	5	No	3	3	33	same fac	8	Yes	no	Urban	#NULL!	3	2	1	2	2	1	1	1	1
1	1	Dessie	2150	52	38	No	no	no	no	no	yes	no	no	no	no	SVD	5	No	1	3	36.6	Reffere	7	yes	no	Urban	#NULL!	2	3	2	2	2	2	1	1	1
1	1	Wogdie	1721	28	38	No	no	no	no	yes	yes	no	no	no	no	SVD	2	No	2	7	38.2	Reffere	8	yes	no	Urban	#NULL!	2	2	2	2	1	3	1	1	1
1	1	kemissie	2510	28	38	No	no	no	no	no	no	no	no	no	no	SVD	3	No	3	2	35.5	Reffere	8	Yes	no	Rural	#NULL!	3	2	2	2	1	1	1	1	1
6	1	Dessie	3000	36	40	No	no	no	no	no	no	no	no	no	no	SVD	4	No	6	1	36	Reffere	7	ye	no	Rural	#NULL!	3	3	2	2	2	1	1	2	1
16	1	Dessie	3170	26	38	No	no	yes	yes	no	no	no	no	no	no	SVD	3	No	5	1	33.9	Reffere	8	Yes	yes	Urban	#NULL!	3	2	2	2	1	1	2	2	1
6	1	Dessie	2600	35	38	yes	no	yes	no	no	no	no	no	no	no	SVD	5	No	4	1	36.2	same fac	8	Yes	no	Urban	#NULL!	3	3	2	2	2	1	1	2	1
1	1	Kombolch	2000	25	40	No	no	no	no	yes	no	no	no	no	no	SVD	5	No	2	11	31	same fac	9	yes	no	Rural	#NULL!	2	2	2	2	2	1	1	1	2
3	1	Dessie	1430	45	37	No	no	yes	no	yes	no	Yes	no	no	no	SVD	2	No	1	4	35	same fac	8	yes	no	Rural	#NULL!	1	3	1	2	1	1	1	1	1
1	1	Kombolch	2500	26	38	No	no	no	no	no	no	no	no	no	no	SVD	2	No	5	12	36	Reffere	9	No	yes	Urban	#NULL!	3	2	2	2	1	1	1	2	2
1	1	Dessie	2995	21	38	No	no	no	no	no	no	no	no	no	no	SVD	3	No	2	2	34	same fac	8	yes	no	Urban	#NULL!	3	2	2	2	1	1	1	1	1
1	1	Tenta	2700	24	36	No	no	no	no	no	no	no	no	no	no	CS	3	No	2	1	34	same fac	7	yes	no	Urban	#NULL!	3	2	1	2	1	1	1	1	1
1	1	Dessie	3070	22	38	No	yes	yes	no	no	no	no	Yes	no	no	SVD	2	No	2	4	35.8	same fac	7	yes	no	Rural	#NULL!	3	2	2	2	1	1	1	1	1
1	1	Dessie	1600	29	36	No	yes	yes	no	no	no	no	Yes	no	no	SVD	1	No	1	3	36	same fac	9	Yes	no	Rural	#NULL!	2	2	1	2	1	1	1	1	1
1	1	Dessie	1400	25	39	No	no	yes	no	no	no	no	no	no	no	CS	1	No	2	2	36	Reffere	9	yes	no	Urban	#NULL!	1	2	2	2	1	1	1	1	1
1	1	Dessie	1535	26	38	No	no	no	no	yes	no	no	no	no	no	SVD	2	No	2	1	36	same fac	8	yes	no	Urban	#NULL!	2	2	2	2	1	1	1	1	1
2	1	woreilu	3540	19	37	No	no	yes	yes	no	no	no	no	no	no	SVD	1	No	1	2	36	same fac	6	yes	no	Urban	#NULL!	3	1	1	1	1	1	1	1	1
1	1	Dessie	1800	32	41	No	no	yes	no	no	no	no	no	no	no	SVD	2	No	1	1	34.5	Reffere	9		no	Rural	#NULL!	2	2	2	2	1	1	1	1	1
5	1	Tehuled	2500	32	36	No	no	yes	no	yes	yes	no	no	yes	no	CS	1	No	1	2	35.9	same fac	9	yes	no	Urban	#NULL!	3	2	1	2	1	1	1	1	1
1	1	Delanta	3000	28	39	No	no	no	no	yes	no	no	no	yes	no	Instrume	2	No	3	3	36.8	Reffere	8	yes	no	Rural	#NULL!	3	2	2	2	1	2	1	1	1
1	1	Tenta	3000	23	39	No	no	yes	no	yes	no	no	no	no	no	Instrume	3	No	3	1	35.5	same fac	8	yes	no	Urban	#NULL!	3	2	2	2	1	1	1	1	1
1	1	Dessie	2400	24	39	No	no	yes	no	no	no	no	no	no	no	SVD	1	No	2	4	36.4	Reffere	9	yes	no	Urban	#NULL!	2	2	2	2	1	1	1	1	1
1	1	Dessie	2275	36	43	No	no	no	no	no	no	no	no	no	no	SVD	1	No	2	3	36	Reffere	8	yes	no	Rural	#NULL!	2	3	3	2	1	1	1	1	1
1	1	Dessie	3400	21	41	No	yes	yes	no	no	no	no	no	no	no	SVD	4	No	2	2	33	same fac	9	yes	no	Urban	#NULL!	3	2	2	2	2	1	1	1	1
1	1	Kobo	3360	23	41	No	no	yes	no	no	no	no	Yes	no	no	SVD	5	No	3	5	35	same fac	8	yes	no	Rural	#NULL!	3	2	2	2	2	1	1	1	1
1	1	Afar	3400	19	38	No	yes	yes	no	no	no	no	no	no	no	CS	4	No	1	8	37.5	same fac	5	yes	yes	Urban	#NULL!	3	1	2	1	2	3	1	1	2
1	1	Dessie	1500	92	37	No	no	yes	no	no	no	no	no	no	no	SVD	5	No	2	5	36.5	same fac	8		no	Urban	#NULL!	1	3	1	2	2	2	1	1	1
1	1	Dessie	1905	25	36	yes	no	no	no	no	no	no	no	no	yes	SVD	4	No	1	3	37.8	same fac	7	yes	no	Rural	#NULL!	2	2	1	2	2	3	1	1	1
1	1	Dessie	2565	25	29	yes	no	yes	no	no	no	no	no	no	no	SVD	5	No	2	6	36	same fac	8	yes	no	Urban	#NULL!	3	2	1	2	2	1	1	1	1
1	1	Kutaber	2580	25	36	No	no	yes	no	no	no	no	Yes	no	no	SVD	4	No	1	3	37	same fac	7	yes	no	Rural	#NULL!	3	2	1	2	2	2	1	1	1
1	1	Tenta	4315	23	37	No	no	no	no	no	no	no	no	no	no	SVD	5	No	2	2	37.6	Reffere	8	yes	no	Rural	#NULL!	4	2	1	2	2	3	1	1	1
2	1	Dessie	2875	56	38	No	no	yes	no	no	no	no	no	no	no	SVD	6	No	3	5	37.3	same fac	7	yes	no	Urban	#NULL!	3	3	2	2	2	3	1	1	1
1	1	Dessie	3010	24	38	No	no	yes	no	no	no	no	no	no	no	SVD	4	No	2	3	37.9	same fac	8	yes	no	Rural	#NULL!	3	2	2	2	2	3	1	1	1
14	1	Dessie	1400	27	38	No	no	no	no	no	yes	no	no	no	no	SVD	6	No	1	11	37.9	Reffere	9	yes	no	Urban	#NULL!	1	2	2	2	2	3	2	1	2
4	1	Haik	3545	29	38	No	no	yes	no	no	no	no	no	no	no	SVD	4	No	2	21	34.6	same fac	8	yes	no	Rural	#NULL!	3	2	2	2	2	1	1	1	2
1	1	Dessie	2545	23	42	No	no	yes	no	no	no	no	no	no	no	SVD	5	No	3	1	33	same fac	8	yes	no	Rural	#NULL!	3	2	2	2	2	1	1	1	1
1	1	Dessie	2150	52	34	No	no	no	no	no	yes	no	Yes	no	no	SVD	5	No	1	3	36.6	Reffere	9	yes	no	Rural	#NULL!	2	3	1	2	2	2	1	1	1
1	1	Dessie	1721	28	36	No	no	no	no	no	yes	no	no	no	no	SVD	2	No	2	6	38.2	Reffere	7	yes	no	Rural	#NULL!	2	2	1	2	1	3	1	1	1
6	1	woreilu	2510	28	38	No	no	no	no	no	no	no	no	no	no	SVD	3	No	3	1	35.5	Reffere	9	Yes	no	Rural	#NULL!	3	2	2	2	1	1	1	1	1
1	1	Dessie z	3000	36	40	No	no	no	no	no	yes	no	Yes	no	no	SVD	4	No	6	1	36	Reffere	8	ye	no	Urban	#NULL!	3	3	2	2	2	1	1	2	1
16	1	Dessie	3170	26	38	No	no	yes	no	no	no	no	no	no	no	SVD	3	No	5	2	33.9	Reffere	7	Yes	no	Urban	#NULL!	3	2	2	2	1	1	2	2	1
6	1	Dessie	2600	35	38	yes	no	yes	no	no	no	no	no	no	no	SVD	5	No	4	3	36.2	same fac	8	Yes	yes	Urban	#NULL!	3	3	2	2	2	1	1	2	1
1	1	Dessie	2000	25	40	No	no	no	no	yes	no	no	no	no	no	SVD	5	No	2	3	31	same fac	8	yes	no	Urban	#NULL!	2	2	2	2	2	1	1	1	1
3	1	Delanta	1430	45	37	No	no	yes	no	yes	yes	Yes	no	no	no	SVD	2	No	1	1	35	same fac	7	yes	no	Rural	#NULL!	1	3	1	2	1	1	1	1	1
1	1	Delanta	2500	26	38	No	no	no	no	no	no	no	no	no	no	SVD	2	No	5	3	36	Reffere	8	No	no	Rural	#NULL!	3	2	2	2	1	1	1	2	1
1	1	Albuko	2995	21	38	No	no	no	no	no	no	no	no	no	no	SVD	3	No	2	1	34	same fac	7	yes	no	Urban	#NULL!	3	2	2	2	1	1	1	1	1
1	1	Dessie	2700	24	36	No	no	no	yes	no	no	no	no	no	no	CS	3	No	2	5	34	same fac	8	yes	no	Rural	#NULL!	3	2	1	2	1	1	1	1	1
1	1	Dessie	3070	22	38	No	yes	yes	no	no	no	no	Yes	no	no	SVD	2	No	2	2	35.8	same fac	5	yes	no	Rural	#NULL!	3	2	2	1	1	1	1	1	1
1	1	Habru	1600	29	36	No	yes	no	no	yes	no	no	Yes	no	no	SVD	1	No	1	11	36	same fac	8	Yes	no	Rural	#NULL!	2	2	1	2	1	1	1	1	2
1	1	Dessie	3820	25	39	No	no	yes	no	no	no	no	no	no	no	CS	1	No	2	5	36	Reffere	8	yes	no	Urban	#NULL!	3	2	2	2	1	1	1	1	1
1	1	Dessie	3400	26	38	No	no	no	no	yes	no	no	no	no	no	SVD	2	No	2	2	36	same fac	7	yes	no	Rural	#NULL!	3	2	2	2	1	1	1	1	1
2	1	Afar	1905	19	37	yes	no	no	yes	no	no	no	no	no	no	SVD	1	No	1	8	36	same fac	7	yes	no	Urban	#NULL!	2	1	1	2	1	1	1	1	2
1	1	woreilu	4315	32	41	No	no	yes	no	no	no	no	no	no	no	SVD	2	No	2	4	34.5	Reffere	8		yes	Urban	#NULL!	4	2	2	2	1	1	1	1	1
5	1	kemissie	2875	32	36	No	no	yes	no	yes	no	no	no	no	no	CS	1	No	1	3	35.9	same fac	8	yes	no	Urban	#NULL!	3	2	1	2	1	1	1	1	1
1	1	Dessie	3010	28	39	No	no	no	no	yes	no	no	no	no	no	Instrume	2	No	2	1	36.8	Reffere	8	yes	no	Urban	#NULL!	3	2	2	2	1	2	1	1	1
1	1	Tehuled	1400	23	39	No	no	no	no	yes	no	no	no	no	no	Instrume	3	No	3	1	35.5	same fac	7	yes	no	Urban	#NULL!	1	2	2	2	1	1	1	1	1
1	1	Dessie	1350	24	39	yes	no	yes	no	no	no	no	no	no	no	SVD	1	No	6	1	36.4	Reffere	7	yes	no	Rural	#NULL!	1	2	2	2	1	1	1	2	1
1	1	Dessie	1721	36	43	No	no	no	no	no	no	no	no	no	no	SVD	1	No	3	1	36	Reffere	5	yes	no	Urban	#NULL!	2	3	3	1	1	1	1	1	1
1	1	Dessie	3170	21	41	No	yes	no	no	no	no	no	no	no	no	SVD	4	No	4	2	33	same fac	9	yes	no	Urban	#NULL!	3	2	2	2	2	1	1	2	1
1	1	Kobo	2600	23	41	No	no	no	no	no	no	no	Yes	no	no	SVD	5	No	2	3	35	same fac	5	yes	no	Rural	#NULL!	3	2	2	1	2	1	1	1	1
1	1	Afar	1430	19	38	No	no	no	no	no	no	no	no	no	no	CS	4	No	1	8	37.5	same fac	9	yes	no	Rural	#NULL!	1	1	2	2	2	3	1	1	2
1	1	Dessie	2500	92	37	No	no	yes	no	no	no	Yes	no	no	no	SVD	5	No	2	5	36.5	same fac	8		no	Rural	#NULL!	3	3	1	2	2	2	1	1	1
1	1	Dessie	2040	25	36	No	no	no	no	no	no	no	no	no	yes	SVD	4	No	3	3	37.8	Reffere	7	yes	no	Urban	#NULL!	2	2	1	2	2	3	1	1	1
1	1	Dessie	2750	25	29	yes	no	yes	no	no	no	no	no	no	no	SVD	5	No	2	6	36	same fac	7	yes	no	Urban	#NULL!	3	2	1	2	2	1	1	1	1
1	1	Kutaber	2995	25	36	No	no	yes	no	no	no	no	Yes	no	no	SVD	4	No	1	3	37	same fac	9	yes	no	Urban	#NULL!	3	2	1	2	2	2	1	1	1
1	1	Tenta	2390	23	37	No	no	no	no	no	no	no	no	no	no	SVD	5	No	5	2	37.9	same fac	8	yes	no	Urban	#NULL!	2	2	1	2	2	3	1	2	1
2	1	Dessie	2300	56	38	No	no	yes	no	no	no	no	no	no	no	SVD	6	No	2	5	37.9	same fac	9	yes	no	Rural	#NULL!	2	3	2	2	2	3	1	1	1
1	1	Dessie	2700	24	38	No	no	no	no	no	no	no	no	no	no	SVD	4	No	3	3	33	Reffere	8	yes	yes	Rural	#NULL!	3	2	2	2	2	1	1	1	1
14	1	Dessie	1500	27	38	No	no	no	no	no	yes	no	no	no	no	SVD	6	No	2	1	34.6	Reffere	3	yes	no	Rural	#NULL!	1	2	2	1	2	1	2	1	1
4	1	Haik	1600	29	38	No	no	no	no	no	no	no	no	no	no	SVD	4	No	2	21	36	Reffere	8	yes	no	Rural	#NULL!	2	2	2	2	2	1	1	1	2
1	1	Dessie	1800	23	42	No	no	yes	no	no	no	no	no	no	no	SVD	5	No	3	10	36.6	Reffere	7	yes	no	Rural	#NULL!	2	2	2	2	2	2	1	1	2
1	1	Dessie	2805	52	34	No	no	no	no	no	yes	no	Yes	no	no	SVD	5	No	5	3	35.5	same fac	9	yes	no	Rural	#NULL!	3	3	1	2	2	1	1	2	1
1	1	Dessie	1400	28	36	No	no	no	no	no	yes	no	no	no	no	SVD	2	No	4	6	36	same fac	9	yes	yes	Rural	#NULL!	1	2	1	2	1	1	1	2	1
6	1	woreilu	1535	28	38	No	no	no	no	no	no	no	no	no	no	SVD	3	No	1	1	33.9	same fac	9	Yes	no	Urban	#NULL!	2	2	2	2	1	1	1	1	1
1	1	Dessie z	3030	36	40	yes	no	no	no	no	no	no	Yes	no	no	SVD	4	No	2	1	36.2	same fac	8	ye	no	Rural	#NULL!	3	3	2	2	2	1	1	1	1
16	1	Dessie	3540	26	38	No	no	yes	no	no	yes	no	no	no	no	SVD	3	No	3	2	36.1	same fac	6	Yes	no	Rural	#NULL!	3	2	2	1	1	1	2	1	1
6	1	Dessie	3690	35	38	No	no	yes	no	no	no	no	no	no	no	SVD	5	No	2	3	37	Reffere	9	Yes	no	Rural	#NULL!	3	3	2	2	2	2	1	1	1
1	1	Dessie	3000	25	40	No	no	no	no	yes	no	no	no	no	no	SVD	5	No	3	3	36	same fac	9	yes	no	Urban	#NULL!	3	2	2	2	2	1	1	1	1
3	1	Delanta	3000	45	37	yes	no	yes	yes	yes	no	no	no	no	no	SVD	2	No	2	1	35	same fac	8	yes	no	Urban	#NULL!	3	3	1	2	1	1	1	1	1
1	1	Delanta	2400	26	38	No	no	no	yes	no	yes	no	no	yes	no	SVD	2	No	1	3	35	same fac	8	No	no	Urban	#NULL!	2	2	2	2	1	1	1	1	1
1	1	kalu	2000	21	38	No	no	no	no	no	yes	no	no	yes	no	SVD	3	No	3	1	35	same fac	9	yes	no	Rural	#NULL!	2	2	2	2	1	1	1	1	1
1	1	Dessie	1000	24	36	yes	no	no	no	yes	yes	no	no	no	no	CS	5	No	2	5	35.8	Reffere	9	yes	yes	Rural	#NULL!	1	2	1	2	2	1	1	1	1
1	1	Habru	3400	22	38	No	yes	yes	no	no	no	no	Yes	no	no	SVD	5	No	3	2	34	same fac	7	yes	no	Urban	#NULL!	3	2	2	2	2	1	1	1	1
1	1	Wodie	3360	29	36	No	yes	no	yes	no	no	no	Yes	no	no	SVD	2	No	2	11	36	Reffere	9	Yes	no	Rural	#NULL!	3	2	1	2	1	1	1	1	2
1	1	Dessie	3820	25	39	No	no	yes	no	no	yes	no	no	no	no	CS	5	No	2	5	32	Reffere	7	yes	no	Rural	#NULL!	3	2	2	2	2	1	1	1	1
1	1	Tenta	3400	26	38	No	no	no	no	yes	no	no	no	no	no	SVD	6	No	3	1	36	same fac	8	yes	no	Urban	#NULL!	3	2	2	2	2	1	1	1	1
2	1	Dessie	1905	19	37	No	no	yes	no	no	no	no	no	no	no	SVD	1	No	1	8	35.8	same fac	9	yes	no	Urban	#NULL!	2	1	1	2	1	1	1	1	2
1	1	kemissie	4315	32	41	No	no	yes	no	no	no	no	no	no	no	SVD	2	No	2	4	36.8	Reffere	9		no	Urban	#NULL!	4	2	2	2	1	2	1	1	1
5	1	Dessie	2875	32	36	No	no	yes	no	yes	yes	Yes	no	no	no	CS	1	No	1	1	35.5	same fac	8	yes	yes	Rural	#NULL!	3	2	1	2	1	1	1	1	1
1	1	Tehuled	3010	28	39	No	no	no	no	yes	no	no	no	no	no	Instrume	4	No	2	4	36.4	same fac	7	yes	no	Urban	#NULL!	3	2	2	2	2	1	1	1	1
1	1	Dessie	1400	23	39	No	no	yes	no	yes	no	no	no	no	no	Instrume	3	No	3	8	36.3	Reffere	8	yes	no	Urban	#NULL!	1	2	2	2	1	1	1	1	2
1	1	Tenta	1350	24	39	yes	no	yes	no	no	yes	no	no	no	no	SVD	4	No	6	5	36	same fac	5	yes	no	Urban	#NULL!	1	2	2	1	2	1	1	2	1
1	1	Dessie	1721	36	43	No	no	no	no	no	yes	no	no	no	no	SVD	1	No	3	5	36.2	same fac	6	yes	no	Urban	#NULL!	2	3	3	1	1	1	1	1	1
1	1	Kobo	3170	21	41	yes	yes	yes	no	no	yes	no	no	no	no	SVD	4	No	4	1	36.3	same fac	5	yes	no	Urban	#NULL!	3	2	2	1	2	1	1	2	1
1	1	Batie	2600	23	41	No	no	no	no	no	no	no	Yes	no	no	SVD	1	No	2	4	33.9	same fac	8	yes	no	Rural	#NULL!	3	2	2	2	1	1	1	1	1
1	1	Dessie	1430	19	38	No	no	no	no	no	no	no	no	no	no	CS	2	No	1	3	37.8	same fac	7	yes	no	Rural	#NULL!	1	1	2	2	1	3	1	1	1
1	1	Dessie	2500	92	37	No	no	no	no	no	no	Yes	no	no	no	SVD	2	No	2	2	36	same fac	8		no	Urban	#NULL!	3	3	1	2	1	1	1	1	1
1	1	Dessie	2040	25	36	No	no	no	no	no	no	no	no	no	yes	SVD	1	No	3	5	37	Reffere	8	yes	no	Urban	#NULL!	2	2	1	2	1	2	1	1	1
1	1	Kutaber	2750	25	29	No	no	yes	no	no	no	no	no	no	no	SVD	2	No	2	3	37.6	same fac	7	yes	no	Urban	#NULL!	3	2	1	2	1	3	1	1	1
1	1	Tenta	2565	25	36	No	no	yes	no	no	no	no	Yes	no	no	SVD	3	No	1	11	37.3	same fac	8	yes	no	Rural	#NULL!	3	2	1	2	1	3	1	1	2
1	1	Dessie	2580	23	37	No	no	yes	no	no	no	no	no	yes	no	SVD	1	No	5	1	37.9	same fac	7	yes	no	Urban	#NULL!	3	2	1	2	1	3	1	2	1
2	1	Dessie	4315	56	38	No	no	no	no	no	no	no	no	no	no	SVD	2	No	2	21	37.9	same fac	9	yes	no	Urban	#NULL!	4	3	2	2	1	3	1	1	2
1	1	Dessie	2875	24	38	No	no	no	no	no	no	no	no	no	no	SVD	3	No	3	10	33	Reffere	8	yes	no	Urban	#NULL!	3	2	2	2	1	1	1	1	2
14	1	woreilu	3010	27	38	No	no	yes	no	no	yes	no	no	no	no	SVD	1	No	2	4	34.6	Reffere	9	Yes	yes	Rural	#NULL!	3	2	2	2	1	1	2	1	1
1	1	Dessie	1350	29	38	No	no	yes	no	no	no	no	no	no	no	SVD	1	No	2	3	36	Reffere	7	Yes	no	Urban	#NULL!	1	2	2	2	1	1	1	1	1
1	1	Dessie	3545	23	42	No	no	no	no	no	no	no	no	no	no	SVD	4	No	3	1	36.6	Reffere	8	Yes	no	Urban	#NULL!	3	2	2	2	2	2	1	1	1
1	1	Dessie	3180	52	34	No	no	no	no	no	yes	no	Yes	no	no	SVD	4	No	5	2	35.5	same fac	5	Yes	no	Rural	#NULL!	3	3	1	1	2	1	1	2	1
1	1	woreilu	2150	28	36	yes	no	yes	no	no	yes	no	no	no	no	SVD	5	No	4	3	36	same fac	7	yes	no	Urban	#NULL!	2	2	1	2	2	1	1	2	1
1	1	Dessie z	1721	28	38	No	no	yes	no	no	no	no	no	no	no	SVD	4	No	1	5	33.9	same fac	6	yes	yes	Rural	#NULL!	2	2	2	1	2	1	1	1	1
3	1	Dessie	2510	36	40	No	no	no	no	no	yes	no	Yes	no	no	SVD	5	No	2	8	36.2	same fac	7	yes	no	Urban	#NULL!	3	3	2	2	2	1	1	1	2
1	1	Dessie	3000	26	38	No	no	yes	no	no	no	no	no	no	no	SVD	4	No	3	5	36.1	same fac	9	No	no	Rural	#NULL!	3	2	2	2	2	1	1	1	1
1	1	Tehuled	3170	35	38	No	no	yes	no	no	no	no	no	no	no	SVD	5	No	2	3	37	Reffere	8	Yes	no	Rural	#NULL!	3	3	2	2	2	2	1	1	1
1	1	Delanta	2700	25	40	No	no	yes	no	yes	no	no	no	no	no	SVD	5	No	3	2	36	same fac	8	yes	no	Urban	#NULL!	3	2	2	2	2	1	1	1	1
1	1	Delanta	2000	45	37	yes	no	no	no	yes	yes	no	no	no	no	SVD	4	No	2	1	35	same fac	8	yes	yes	Rural	#NULL!	2	3	1	2	2	1	1	1	1
1	1	kemissie	1430	26	38	No	no	yes	no	no	no	no	no	no	no	SVD	5	No	1	1	35	same fac	7	yes	no	Rural	#NULL!	1	2	2	2	2	1	1	1	1
1	1	kalu	2750	21	38	No	no	yes	no	no	no	no	no	no	no	SVD	6	No	3	2	35	same fac	9	yes	no	Rural	#NULL!	3	2	2	2	2	1	1	1	1
4	1	Dessie	2300	24	36	No	no	yes	no	no	yes	no	no	no	no	CS	5	No	2	4	35.8	Reffere	5	yes	no	Urban	#NULL!	2	2	1	1	2	1	1	1	1
11	1	Habru	1500	22	38	No	yes	yes	no	no	no	no	Yes	no	no	SVD	5	No	3	1	34	same fac	9		no	Rural	#NULL!	1	2	2	2	2	1	2	1	1
1	1	Wodie	3070	29	36	No	yes	yes	no	no	no	no	Yes	no	no	SVD	2	No	2	5	36	Reffere	9	yes	yes	Urban	#NULL!	3	2	1	2	1	1	1	1	1
16	1	Dessie	2805	25	39	No	no	no	no	no	no	no	no	no	no	CS	5	No	3	1	32	Reffere	5	yes	no	Urban	#NULL!	3	2	2	1	2	1	2	1	1
6	1	Tenta	1400	26	38	No	no	yes	no	yes	no	no	no	no	no	SVD	6	No	1	1	36	same fac	9	yes	no	Urban	#NULL!	1	2	2	2	2	1	1	1	1
1	1	Dessie	3030	19	37	No	no	no	no	no	no	no	no	no	no	SVD	1	No	3	3	35.8	same fac	8	yes	yes	Urban	#NULL!	3	1	1	2	1	1	1	1	1
3	1	kemissie	3570	32	41	No	no	yes	no	no	no	no	no	no	no	SVD	2	No	1	1	36.8	Reffere	9	yes	no	Urban	#NULL!	3	2	2	2	1	2	1	1	1
1	1	Dessie	1800	32	36	No	no	no	no	yes	no	Yes	no	no	no	CS	1	No	2	2	35.5	same fac	8	yes	no	Urban	#NULL!	2	2	1	2	1	1	1	1	1
1	1	Tehuled	2500	28	39	yes	no	no	no	yes	no	no	no	no	no	Instrume	4	No	3	1	36.4	same fac	9	yes	no	Urban	#NULL!	3	2	2	2	2	1	1	1	1
1	1	Dessie	3000	23	39	No	no	no	no	yes	no	no	no	no	no	Instrume	3	No	6	1	36.3	Reffere	8	no	no	Rural	#NULL!	3	2	2	2	1	1	1	2	1
1	1	Tenta	3000	24	39	No	no	no	no	no	no	no	no	no	no	SVD	4	No	2	2	36	same fac	3	yes	no	Rural	#NULL!	3	2	2	1	2	1	1	1	1
1	1	Dessie	2500	36	43	No	no	no	no	no	no	no	no	no	no	SVD	1	No	2	3	36.2	same fac	9	yes	no	Rural	#NULL!	3	3	3	2	1	1	1	1	1
1	1	Kobo	3000	21	41	yes	yes	yes	no	no	no	no	no	no	no	SVD	4	No	2	1	36.3	same fac	8		no	Urban	#NULL!	3	2	2	2	2	1	1	1	1
1	1	Batie	3400	23	41	No	no	no	no	no	no	no	Yes	no	no	SVD	1	No	1	1	33.9	same fac	6	yes	no	Rural	#NULL!	3	2	2	1	1	1	1	1	1
1	1	Dessie	3820	19	38	No	yes	no	yes	no	no	no	no	no	no	CS	2	No	2	3	37.8	same fac	9	yes	no	Urban	#NULL!	3	1	2	2	1	3	1	1	1
8	1	Dessie	3400	92	37	No	yes	no	no	no	no	Yes	no	no	no	SVD	2	No	3	2	36	same fac	8	yes	no	Rural	#NULL!	3	3	1	2	1	1	2	1	1
1	1	Dessie	1500	25	36	No	no	no	yes	no	no	no	no	no	no	SVD	1	No	2	5	37.9	Reffere	8	Yes	no	Rural	#NULL!	1	2	1	2	1	3	1	1	1
5	1	Kutaber	1905	25	29	No	no	yes	no	no	yes	no	no	no	no	SVD	2	No	1	3	33	same fac	8	yes	no	Rural	#NULL!	2	2	1	2	1	1	1	1	1
1	1	Tenta	2565	25	36	No	no	no	no	no	no	no	Yes	no	no	SVD	3	No	5	1	34.6	same fac	9	yes	yes	Rural	#NULL!	3	2	1	2	1	1	1	2	1
1	1	Dessie	2580	23	37	No	no	yes	no	no	no	no	no	yes	no	SVD	1	No	2	1	33	same fac	9	yes	no	Rural	#NULL!	3	2	1	2	1	1	1	1	1
1	1	Dessie	4315	56	38	No	no	no	no	no	yes	no	no	no	no	SVD	2	No	3	21	36	same fac	7	yes	no	Urban	#NULL!	4	3	2	2	1	1	1	1	2
1	1	Dessie	2875	24	38	No	no	no	no	no	no	no	no	no	no	SVD	3	No	2	10	36.6	Reffere	5	yes	no	Urban	#NULL!	3	2	2	1	1	2	1	1	2
9	1	woreilu	3010	27	38	yes	no	yes	no	no	no	no	no	no	no	SVD	1	No	1	4	38.2	Reffere	9	Yes	no	Urban	#NULL!	3	2	2	2	1	3	2	1	1
1	1	Dessie	1350	29	38	No	no	yes	no	no	no	no	no	no	no	SVD	1	No	3	6	36	Reffere	7	Yes	no	Urban	#NULL!	1	2	2	2	1	1	1	1	1
1	1	Dessie	3545	23	42	No	no	no	no	no	yes	no	no	no	no	SVD	4	No	6	4	33.9	Reffere	9	Yes	yes	Urban	#NULL!	3	2	2	2	2	1	1	2	1
1	1	Dessie	3180	52	34	No	no	no	no	yes	no	no	Yes	no	no	SVD	4	No	4	2	36.1	same fac	8	Yes	no	Rural	#NULL!	3	3	1	2	2	1	1	2	1
1	1	woreilu	2150	28	36	No	no	yes	no	no	no	no	no	no	no	SVD	5	No	1	3	37	same fac	8	yes	no	Urban	#NULL!	2	2	1	2	2	2	1	1	1
1	1	Dessie z	1721	28	38	No	no	yes	no	no	no	no	no	no	no	SVD	4	No	2	5	37	same fac	7	yes	no	Rural	#NULL!	2	2	2	2	2	2	1	1	1
3	1	Dessie	2510	36	40	No	yes	no	no	no	no	no	Yes	no	no	SVD	5	No	3	8	31	same fac	8	yes	no	Urban	#NULL!	3	3	2	2	2	1	1	1	2
1	1	Dessie	3000	26	38	No	no	yes	no	no	no	no	no	no	no	SVD	4	No	2	8	35	same fac	8	No	no	Urban	#NULL!	3	2	2	2	2	1	1	1	2
1	1	Tehuled	3170	35	38	No	no	no	no	no	no	no	no	no	no	SVD	5	No	1	3	36	Reffere	9	Yes	no	Rural	#NULL!	3	3	2	2	2	1	1	1	1
1	1	Delanta	2700	25	40	No	no	yes	no	yes	no	no	no	no	no	SVD	5	No	2	2	34	same fac	8	yes	no	Rural	#NULL!	3	2	2	2	2	1	1	1	1
1	1	Delanta	2000	45	37	No	no	no	no	no	no	no	no	no	no	SVD	4	No	1	1	35	same fac	7	yes	no	Urban	#NULL!	2	3	1	2	2	1	1	1	1
1	1	Dessie	1430	26	38	No	no	no	no	no	no	no	no	no	no	SVD	5	No	1	1	34	same fac	8	yes	no	Rural	#NULL!	1	2	2	2	2	1	1	1	1
1	1	Dessie	2750	21	38	No	no	yes	no	no	no	no	no	no	no	SVD	6	No	2	2	36	same fac	7	yes	no	Rural	#NULL!	3	2	2	2	2	1	1	1	1
1	1	Dessie	2300	24	36	yes	no	no	no	no	yes	no	no	no	no	CS	5	No	2	4	36.4	Reffere	6	yes	no	Urban	#NULL!	2	2	1	1	2	1	1	1	1
1	1	Dessie	1500	22	38	yes	no	no	no	no	no	no	Yes	no	no	SVD	5	No	2	1	36	same fac	9		no	Urban	#NULL!	1	2	2	2	2	1	1	1	1
1	1	Dessie	3070	29	36	No	no	yes	no	no	no	no	Yes	no	no	SVD	2	No	2	5	32	Reffere	5	yes	no	Rural	#NULL!	3	2	1	1	1	1	1	1	1
1	1	Dessie	2805	25	39	No	no	no	no	no	no	no	no	no	no	CS	5	No	3	1	34.5	Reffere	8	yes	no	Urban	#NULL!	3	2	2	2	2	1	1	1	1
1	1	woreilu	1400	26	38	No	yes	no	no	no	no	no	no	no	no	SVD	6	No	1	1	35.9	same fac	8	yes	no	Rural	#NULL!	1	2	2	2	2	1	1	1	1
1	1	Dessie	3030	19	37	yes	yes	no	no	no	no	no	no	no	no	SVD	1	No	3	5	35.5	same fac	8	yes	no	Urban	#NULL!	3	1	1	2	1	1	1	1	1
1	1	Tenta	3570	32	41	No	no	no	no	no	no	no	no	no	no	SVD	2	No	1	3	36	Reffere	8	yes	no	Rural	#NULL!	3	2	2	2	1	1	1	1	1
1	1	Dessie	1800	32	36	No	no	yes	no	no	no	Yes	no	no	no	CS	1	No	2	1	36	same fac	7	yes	no	Rural	#NULL!	2	2	1	2	1	1	1	1	1
2	1	Wogdie	2500	28	39	yes	no	no	no	yes	no	no	no	no	no	Instrume	4	No	3	3	36.6	same fac	9	yes	yes	Rural	#NULL!	3	2	2	2	2	2	1	1	1
1	1	kemissie	3000	23	39	No	no	no	no	yes	no	no	no	no	no	Instrume	3	No	6	7	36	Reffere	8	no	no	Rural	#NULL!	3	2	2	2	1	1	1	2	1
14	1	Dessie	3000	24	39	No	no	yes	no	no	no	no	no	no	no	SVD	4	No	2	2	33.3	same fac	9	yes	no	Urban	#NULL!	3	2	2	2	2	1	2	1	1
1	1	Batie	2500	36	43	No	no	no	no	yes	no	no	no	yes	yes	SVD	1	No	2	2	33.9	same fac	5	yes	yes	Urban	#NULL!	3	3	3	1	1	1	1	1	1
1	1	Kombolch	3000	21	41	No	yes	no	no	no	no	no	no	no	no	SVD	4	No	2	1	37.5	same fac	7		no	Rural	#NULL!	3	2	2	2	2	3	1	1	1
16	1	Afar	3400	23	41	No	yes	yes	yes	no	no	no	Yes	no	no	SVD	1	No	1	12	36.5	same fac	9	yes	no	Urban	#NULL!	3	2	2	2	1	2	2	1	2
1	1	Tenta	2565	19	38	No	yes	yes	no	yes	no	no	no	no	no	CS	2	No	2	8	37.3	same fac	8	yes	no	Rural	#NULL!	3	1	2	2	1	3	1	1	2
3	1	Dessie	2580	92	37	No	yes	no	no	no	no	Yes	no	no	no	SVD	2	No	3	1	37.9	same of	5	yes	no	Urban	#NULL!	3	3	1	1	1	3	1	1	1
1	1	Dessie	4315	25	36	No	no	yes	no	no	no	no	no	no	no	SVD	1	No	2	1	37.9	same fac	6	Yes	no	Rural	#NULL!	4	2	1	1	1	3	1	1	1
1	1	Dessie	2875	25	29	No	no	yes	no	no	no	no	no	no	no	SVD	2	No	1	4	33	same fac	8	yes	no	Rural	#NULL!	3	2	1	2	1	1	1	1	1
1	1	woreilu	3010	25	36	No	no	yes	no	no	no	no	Yes	no	no	SVD	3	No	5	3	34.6	same fac	7	yes	no	Urban	#NULL!	3	2	1	2	1	1	1	2	1
1	1	Haik	1400	23	37	No	no	no	yes	no	no	no	no	no	no	SVD	1	No	2	1	33	same fac	9	yes	yes	Rural	#NULL!	1	2	1	2	1	1	1	1	1
2	1	Dessie	1350	56	38	No	no	yes	no	yes	no	no	no	yes	no	SVD	2	No	3	1	36	same fac	9	yes	no	Rural	#NULL!	1	3	2	2	1	1	1	1	1
1	1	Dessie	3545	24	38	No	no	yes	no	yes	yes	no	no	no	no	SVD	3	No	2	1	36.6	same fac	8	yes	no	Urban	#NULL!	3	2	2	2	1	2	1	1	1
1	1	Dessie	2545	27	38	yes	no	no	no	yes	yes	no	no	no	no	SVD	1	No	1	2	38.2	Reffere	8	Yes	no	Rural	#NULL!	3	2	2	2	1	3	1	1	1
1	1	woreilu	2150	29	38	No	no	yes	no	no	yes	no	no	no	no	SVD	1	No	3	1	36	same fac	7	Yes	no	Urban	#NULL!	2	2	2	2	1	1	1	1	1
1	1	Dessie z	1721	23	42	No	no	yes	no	no	no	no	no	yes	no	SVD	4	No	6	2	33.9	Reffere	9	Yes	no	Urban	#NULL!	2	2	2	2	2	1	1	2	1
3	1	Dessie	2510	29	34	No	yes	no	no	no	no	no	no	no	no	SVD	4	No	5	1	36.2	same fac	7	yes	no	Rural	#NULL!	3	2	1	2	2	1	1	2	1
1	1	Dessie	3000	52	34	No	no	yes	no	yes	no	no	Yes	no	no	SVD	4	No	4	1	36.1	same fac	8	Yes	no	Urban	#NULL!	3	3	1	2	2	1	1	2	1
11	1	Dessie	2810	26	38	No	no	no	no	no	yes	no	no	no	no	SVD	4	No	2	1	35	Reffere	9	No	no	Rural	#NULL!	3	2	2	2	2	1	2	1	1
2	1	Delanta	2700	35	38	No	no	yes	no	no	no	no	no	no	no	SVD	5	No	1	4	36	Reffere	8	Yes	no	Urban	#NULL!	3	3	2	2	2	1	1	1	1
1	1	Delanta	2000	24	37	No	no	no	no	no	no	no	no	no	no	SVD	5	No	5	1	35	Reffere	7	Yes	no	Urban	#NULL!	2	2	1	2	2	1	1	2	1
5	1	Albuko	2040	25	40	No	no	no	no	yes	no	no	no	no	no	SVD	3	No	2	8	34	same fac	8	yes	no	Urban	#NULL!	2	2	2	2	1	1	1	1	2
1	1	Dessie	2390	36	38	No	no	no	no	no	no	no	no	no	no	SVD	5	No	2	6	45	same fac	7	yes	no	Urban	#NULL!	2	3	2	2	2	3	1	1	1
9	1	Dessie	2700	21	38	No	no	yes	no	no	no	no	no	no	yes	SVD	2	No	2	2	36	Reffere	7	yes	no	Urban	#NULL!	3	2	2	2	1	1	2	1	1
1	1	Habru	1500	38	38	No	yes	yes	no	no	yes	no	no	no	no	SVD	3	No	1	5	34	Reffere	8	Yes	no	Urban	#NULL!	1	3	2	2	1	1	1	1	1
1	1	Dessie	2655	22	40	yes	no	no	no	no	no	no	Yes	no	no	SVD	6	No	2	21	36	same fac	8		no	Rural	#NULL!	3	2	2	2	2	1	1	1	2
1	1	Dessie	2805	29	37	No	no	yes	no	no	no	no	Yes	no	no	SVD	2	No	2	10	32	same fac	8	yes	no	Urban	#NULL!	3	2	1	2	1	1	1	1	2
3	1	Afar	1535	25	38	No	no	no	no	yes	no	no	no	no	no	SVD	5	No	1	3	36	same fac	7	yes	no	Urban	#NULL!	2	2	2	2	2	1	1	1	1
1	1	woreilu	3690	26	40	yes	yes	no	no	no	no	no	no	no	no	SVD	1	No	2	1	35.9	same fac	9	yes	no	Rural	#NULL!	3	2	2	2	1	1	1	1	1
1	1	kemissie	3570	26	39	No	yes	no	no	no	no	no	no	no	no	SVD	4	No	1	2	36.8	Reffere	9	yes	yes	Rural	#NULL!	3	2	2	2	2	2	1	1	1
1	1	Dessie	1800	19	36	yes	yes	no	no	no	no	no	no	no	no	SVD	3	No	2	3	35.5	Reffere	9	yes	no	Urban	#NULL!	2	1	1	2	1	1	1	1	1
1	1	Tehuled	2500	28	40	No	no	no	no	no	no	no	no	no	yes	SVD	4	No	3	5	36.4	same fac	5	yes	no	Rural	#NULL!	3	2	2	1	2	1	1	1	1
1	1	Dessie	3000	32	38	No	no	yes	no	no	no	no	no	no	no	SVD	2	No	6	8	36.3	Reffere	6	yes	no	Rural	#NULL!	3	2	2	1	1	1	1	2	2
14	1	Dessie	2000	24	39	No	no	no	no	no	no	no	no	no	no	SVD	3	No	3	7	33.3	same fac	9	yes	no	Rural	#NULL!	2	2	2	2	1	1	2	1	1
1	1	Dessie	1000	25	37	No	no	no	no	no	no	no	no	no	no	SVD	1	No	4	1	35	Reffere	9	yes	no	Rural	#NULL!	1	2	1	2	1	1	1	2	1
11	1	Kobo	3000	19	38	No	no	no	no	no	no	no	no	no	no	SVD	2	No	2	1	36.3	same fac	8	yes	no	Rural	#NULL!	3	1	2	2	1	1	2	1	1
16	1	Afar	2160	23	39	No	yes	no	no	no	no	no	Yes	no	no	SVD	2	No	1	4	36.5	same fac	9	yes	no	Urban	#NULL!	2	2	2	2	1	2	2	1	1
1	1	Dessie	3820	25	39	No	yes	yes	no	no	no	no	no	no	no	SVD	1	No	2	12	37.8	same fac	8	yes	no	Urban	#NULL!	3	2	2	2	1	3	1	1	2
6	1	Dessie	3400	26	36	No	no	no	no	no	no	no	no	no	no	SVD	2	No	3	1	36	same fac	3	yes	no	Rural	#NULL!	3	2	1	1	1	1	1	1	1
1	1	Dessie	1500	27	34	No	no	no	no	no	no	no	no	no	no	SVD	3	No	2	5	37	same fac	9	yes	no	Rural	#NULL!	1	2	1	2	1	2	1	1	1
20	1	Kutaber	1905	28	40	yes	no	no	no	no	no	no	no	no	no	SVD	1	No	1	2	37.9	same fac	8	yes	no	Urban	#NULL!	2	2	2	2	1	3	2	1	1
1	1	Tenta	2565	19	40	No	yes	no	no	yes	yes	no	no	no	no	CS	2	No	5	8	37.9	same fac	7	yes	no	Rural	#NULL!	3	1	2	2	1	3	1	2	2
3	1	Dessie	2580	92	43	No	yes	no	no	no	no	Yes	no	no	no	SVD	3	No	2	8	33	same of	8	yes	yes	Urban	#NULL!	3	3	3	2	1	1	1	1	2
1	1	Dessie	4315	25	38	No	no	no	no	no	no	no	no	no	no	SVD	1	No	3	1	34.6	same fac	9	Yes	no	Urban	#NULL!	4	2	2	2	1	1	1	1	1
1	1	Dessie	2875	25	38	No	no	no	no	no	no	no	no	no	no	SVD	2	No	2	1	33	same fac	9	yes	no	Rural	#NULL!	3	2	2	2	1	1	1	1	1
1	1	Haik	1400	23	41	No	no	yes	no	no	no	no	no	no	no	SVD	4	No	2	3	36.6	same fac	8	Yes	no	Urban	#NULL!	1	2	2	2	2	2	1	1	1
2	1	Dessie	1350	56	40	No	no	no	no	no	no	no	no	no	no	SVD	4	No	3	1	38.2	same fac	6	yes	no	Rural	#NULL!	1	3	2	1	2	3	1	1	1
1	1	Dessie	2545	27	40	No	no	no	no	no	no	no	no	no	no	SVD	5	No	5	1	36	Home del	8		no	Urban	#NULL!	3	2	2	2	2	1	1	2	1
2	1	Dessie	3180	28	39	No	no	no	no	no	no	no	no	no	no	SVD	4	No	4	2	33.9	same fac	8	yes	yes	Urban	#NULL!	3	2	2	2	2	1	1	2	1
1	1	woreilu	2150	29	38	No	no	yes	no	no	yes	no	no	no	no	SVD	5	No	1	1	36.2	same fac	8	yes	no	Urban	#NULL!	2	2	2	2	2	1	1	1	1
1	1	Dessie z	1721	23	37	No	no	no	no	no	no	no	no	no	no	SVD	4	No	2	1	36.1	Reffere	9	yes	no	Urban	#NULL!	2	2	1	2	2	1	1	1	1
3	1	Dessie	2510	29	36	No	no	yes	no	no	no	no	no	no	no	SVD	5	No	3	2	37	same fac	8		no	Urban	#NULL!	3	2	1	2	2	2	1	1	1
1	1	Dessie	3000	52	29	No	no	no	no	no	no	no	Yes	no	no	SVD	4	No	2	1	37	same fac	8	yes	no	Urban	#NULL!	3	3	1	2	2	2	1	1	1
11	1	Dessie	2810	26	38	No	no	yes	no	no	no	no	no	no	no	SVD	4	No	3	3	35	Reffere	7	yes	no	Urban	#NULL!	3	2	2	2	2	1	2	1	1
2	1	Delanta	2700	35	38	No	no	yes	no	no	yes	no	no	no	no	SVD	5	No	2	1	35	Reffere	5	yes	no	Urban	#NULL!	3	3	2	1	2	1	1	1	1
1	1	Delanta	2000	24	39	No	no	no	no	no	no	no	no	no	no	SVD	6	No	1	4	34	Reffere	9	yes	no	Urban	#NULL!	2	2	2	2	2	1	1	1	1
5	1	kalu	2040	25	34	No	no	yes	no	no	no	no	no	no	no	SVD	4	No	3	8	34	same fac	9	no	no	Urban	#NULL!	2	2	1	2	2	1	1	1	2
1	1	Dessie	2390	36	38	No	no	no	no	no	no	no	no	no	no	SVD	5	No	2	6	36	same fac	8	yes	no	Urban	#NULL!	2	3	2	2	2	1	1	1	1
9	1	Habru	2700	21	38	No	no	no	no	yes	no	no	no	no	yes	CS	2	No	3	2	36	Reffere	8	yes	no	Rural	#NULL!	3	2	2	2	1	1	2	1	1
1	1	Wodie	1500	38	38	No	yes	yes	no	no	yes	no	no	no	no	CS	3	No	2	5	36.4	Reffere	8	yes	no	Rural	#NULL!	1	3	2	2	1	1	1	1	1
1	1	Dessie	2710	22	40	yes	no	no	no	no	no	no	no	no	no	SVD	6	No	2	3	36	same fac	9	yes	no	Urban	#NULL!	3	2	2	2	2	1	1	1	1
1	1	Tenta	2160	29	37	No	no	no	no	no	no	no	no	no	no	SVD	2	No	3	8	36	same fac	8	yes	no	Rural	#NULL!	2	2	1	2	1	1	1	1	2
3	1	Dessie	3400	25	38	No	no	no	no	no	no	no	no	no	no	CS	5	No	1	1	34.5	same fac	8	yes	no	Urban	#NULL!	3	2	2	2	2	1	1	1	1
1	1	kemissie	2565	26	40	No	yes	no	no	no	no	no	Yes	no	no	SVD	1	No	2	3	36	same fac	7	yes	no	Rural	#NULL!	3	2	2	2	1	1	1	1	1
1	1	Dessie	2580	26	39	No	yes	no	no	no	no	no	no	no	no	SVD	4	No	1	1	36	Reffere	8	Yes	yes	Rural	#NULL!	3	2	2	2	2	1	1	1	1
1	1	Tehulede	4315	19	36	No	yes	no	no	no	no	no	no	no	no	SVD	3	No	2	1	32	Reffere	7	yes	no	Rural	#NULL!	4	1	1	2	1	1	1	1	1
1	1	Dessie	2875	28	40	No	no	no	no	no	no	no	no	no	yes	SVD	4	No	3	1	36	same fac	6	yes	no	Urban	#NULL!	3	2	2	1	2	1	1	1	1
1	1	Tenta	3010	32	38	No	no	no	no	yes	no	no	no	no	no	CS	2	No	6	2	36	Reffere	8	yes	no	Urban	#NULL!	3	2	2	2	1	1	1	2	1
14	1	Dessie	3180	35	39	No	no	no	no	no	no	no	no	no	no	CS	3	No	3	1	35.5	same fac	7	Yes	no	Rural	#NULL!	3	3	2	2	1	1	2	1	1
1	1	Kobo	2510	29	37	No	no	yes	no	yes	no	no	no	no	no	SVD	1	No	4	3	36	Reffere	7	Yes	no	Rural	#NULL!	3	2	1	2	1	1	1	2	1
1	1	Batie	3000	25	38	No	no	no	no	no	no	no	no	no	no	SVD	2	No	2	1	36	same fac	8	yes	no	Urban	#NULL!	3	2	2	2	1	1	1	1	1
1	1	Dessie	2700	21	39	No	no	no	no	no	no	no	no	no	no	SVD	2	No	1	8	33	same fac	9	Yes	yes	Urban	#NULL!	3	2	2	2	1	1	1	1	2
1	1	Dessie	2000	38	39	No	no	yes	no	no	no	no	no	no	no	SVD	1	No	2	5	35	same fac	8	yes	no	Rural	#NULL!	2	3	2	2	1	1	1	1	1
1	1	Dessie	1430	30	36	No	no	yes	no	no	no	no	no	no	no	SVD	2	No	3	3	36.3	same fac	9	yes	no	Urban	#NULL!	1	2	1	2	1	1	1	1	1
1	1	Kutaber	2500	24	34	No	no	no	no	yes	no	no	Yes	no	no	CS	3	No	2	6	33.9	same fac	8	yes	no	Rural	#NULL!	3	2	1	2	1	1	1	1	1
1	1	Tenta	2040	21	40	yes	no	no	no	no	no	no	no	no	no	SVD	1	No	1	3	35.3	same fac	7	yes	yes	Urban	#NULL!	2	2	2	2	1	1	1	1	1
1	1	Dessie	2750	22	40	No	yes	no	no	no	no	no	Yes	no	no	SVD	2	No	5	2	36.2	same fac	8	yes	no	Rural	#NULL!	3	2	2	2	1	1	1	2	1
1	1	Dessie	2995	29	43	No	no	yes	no	no	no	Yes	no	no	no	SVD	3	No	2	5	37.5	same fac	8	yes	no	Rural	#NULL!	3	2	3	2	1	3	1	1	1
1	1	Dessie	2390	23	38	No	no	no	no	no	no	no	no	no	no	SVD	1	No	3	3	36.5	Reffere	5	Yes	no	Urban	#NULL!	2	2	2	1	1	2	1	1	1
1	1	woreilu	2300	25	38	No	no	no	no	yes	no	no	no	no	no	SVD	2	No	2	11	37.8	same fac	7	yes	no	Rural	#NULL!	2	2	2	2	1	3	1	1	2
1	1	Dessie	1500	25	41	No	no	no	no	no	no	no	no	no	no	SVD	4	No	3	21	37	other f	7	Yes	no	Urban	#NULL!	1	2	2	2	2	2	1	1	2
14	1	Dessie	3070	26	40	No	no	yes	no	no	no	no	no	no	no	SVD	4	No	1	10	37.6	same fac	9	yes	no	Urban	#NULL!	3	2	2	2	2	3	2	1	2
4	1	Dessie	1800	19	40	yes	no	no	yes	yes	no	no	no	no	no	SVD	5	No	3	3	37.9	same fac	7	no	no	Urban	#NULL!	2	1	2	2	2	3	1	1	1
1	1	woreilu	2655	28	39	No	no	no	no	no	no	no	Yes	no	no	SVD	4	No	3	6	37.9	same fac	8	yes	no	Rural	#NULL!	3	2	2	2	2	3	1	1	1
11	1	Dessie z	2805	32	38	No	no	no	no	no	no	no	no	no	no	SVD	5	No	2	1	33	Home del	9	yes	no	Rural	#NULL!	3	2	2	2	2	1	2	1	1
1	1	Dessie	1400	32	37	No	no	no	yes	no	yes	no	no	no	no	SVD	4	No	1	1	34.6	Reffere	8	yes	no	Urban	#NULL!	1	2	1	2	2	1	1	1	1
1	1	Dessie	1800	32	36	No	yes	yes	no	no	no	no	no	no	no	SVD	5	No	2	2	33	Reffere	5	no	no	Rural	#NULL!	2	2	1	1	2	1	1	1	1
6	1	Tehuled	2500	28	29	No	no	no	yes	no	no	no	no	no	no	SVD	4	No	3	3	36	Reffere	6	yes	no	Urban	#NULL!	3	2	1	1	2	1	1	1	1
1	1	Delanta	3115	36	38	No	yes	no	no	yes	no	no	no	no	no	SVD	4	No	1	3	36	same fac	9	yes	yes	Rural	#NULL!	3	3	2	2	2	1	1	1	1
1	1	Delanta	3000	25	38	No	no	no	no	no	yes	no	Yes	yes	no	CS	5	No	2	1	33.9	same fac	8	yes	no	Rural	#NULL!	3	2	2	2	2	1	1	1	1
20	1	kemissie	2000	19	39	No	no	no	no	no	no	no	no	no	no	SVD	6	No	3	3	36.2	same fac	8	yes	no	Rural	#NULL!	2	1	2	2	2	1	2	1	1
1	1	kalu	1000	25	34	No	yes	yes	no	no	no	no	no	no	no	SVD	4	No	4	1	37	Reffere	9	no	no	Urban	#NULL!	1	2	1	2	2	2	1	2	1
1	1	Dessie	3360	25	38	No	no	no	no	no	no	no	no	no	no	SVD	5	No	2	5	36	same fac	8	yes	no	Urban	#NULL!	3	2	2	2	2	1	1	1	1
1	1	Habru	2710	27	38	No	no	no	no	yes	no	no	no	no	yes	CS	2	No	2	2	35	same fac	7	yes	no	Urban	#NULL!	3	2	2	2	1	1	1	1	1
1	1	Wodie	2160	28	38	No	no	yes	no	no	no	no	no	no	no	CS	3	No	1	11	34	same fac	9	yes	no	Rural	#NULL!	2	2	2	2	1	1	1	1	2
3	1	Dessie	1905	25	40	yes	no	yes	no	no	no	no	no	no	no	SVD	6	No	1	5	45	same fac	5	yes	no	Urban	#NULL!	2	2	2	1	2	3	1	1	1
1	1	Tenta	2565	25	37	No	no	no	no	no	no	no	no	no	no	SVD	2	No	5	2	35.8	Reffere	8	yes	no	Rural	#NULL!	3	2	1	2	1	1	1	2	1
1	1	Dessie	4315	56	38	No	no	yes	no	no	no	no	no	no	no	CS	5	No	3	8	34	same fac	8	yes	no	Rural	#NULL!	4	3	2	2	2	1	1	1	2
2	1	kemissie	1400	28	40	No	no	no	no	no	no	no	Yes	no	no	SVD	1	No	2	4	36	same fac	7	Yes	yes	Rural	#NULL!	1	2	2	2	1	1	1	1	1
1	1	Dessie	1350	29	39	No	yes	no	no	no	no	no	no	no	no	SVD	4	No	3	3	36	same fac	8	yes	no	Urban	#NULL!	1	2	2	2	2	1	1	1	1
8	1	Tehuled	3545	23	36	yes	yes	yes	no	no	no	no	no	no	no	SVD	3	No	6	1	32	Reffere	7	Yes	no	Rural	#NULL!	3	2	1	2	1	1	2	2	1
1	1	Dessie	2545	29	40	No	yes	no	no	no	no	no	no	no	yes	SVD	4	No	5	1	36	same fac	8	Yes	no	Rural	#NULL!	3	2	2	2	2	1	1	2	1
5	1	Tenta	3180	52	38	No	no	yes	no	yes	no	no	no	no	no	CS	2	No	4	1	36	Reffere	9	yes	yes	Urban	#NULL!	3	3	2	2	1	1	1	2	1
9	1	Dessie	3170	35	39	No	no	no	no	no	no	no	no	no	no	CS	3	No	1	1	35.5	same fac	7	yes	no	Rural	#NULL!	3	3	2	2	1	1	2	1	1
1	1	Kobo	2810	29	37	No	no	no	yes	yes	no	no	no	no	no	SVD	2	No	3	2	36	same fac	9	yes	no	Urban	#NULL!	3	2	1	2	1	1	1	1	1
1	1	Batie	2700	25	38	No	no	yes	yes	no	no	no	no	no	no	SVD	2	No	2	3	36	same fac	9	yes	no	Urban	#NULL!	3	2	2	2	1	1	1	1	1
1	1	Dessie	2750	21	39	No	no	yes	yes	no	no	no	no	no	no	SVD	2	No	2	8	33	same of	5	yes	no	Urban	#NULL!	3	2	2	1	1	1	1	1	2
1	1	Dessie	2995	38	39	No	no	no	no	no	no	no	no	no	no	SVD	3	No	1	5	35	same fac	9	yes	no	Urban	#NULL!	3	3	2	2	1	1	1	1	1
1	1	Dessie	2390	30	36	No	no	yes	no	no	no	no	no	no	no	SVD	1	No	2	3	36.3	same fac	9	no	no	Urban	#NULL!	2	2	1	2	1	1	1	1	1
1	1	Kutaber	2300	24	34	No	no	no	no	no	no	no	Yes	no	no	CS	2	No	2	6	33.9	same fac	5	yes	no	Urban	#NULL!	2	2	1	1	1	1	1	1	1
1	1	Tenta	2700	21	40	No	no	yes	yes	no	no	no	no	no	no	SVD	1	No	3	3	35.3	same fac	9	yes	no	Urban	#NULL!	3	2	2	2	1	1	1	1	1
3	1	Dessie	1500	22	40	No	yes	yes	yes	yes	no	no	Yes	no	no	SVD	4	No	2	2	36.2	same fac	9	yes	yes	Rural	#NULL!	1	2	2	2	2	1	1	1	1
1	1	Dessie	3070	29	43	No	no	no	no	no	no	Yes	no	no	no	SVD	4	No	2	5	37.5	same fac	8	yes	no	Urban	#NULL!	3	2	3	2	2	3	1	1	1
1	1	Dessie	1600	23	38	No	no	no	no	no	no	no	no	no	no	SVD	4	No	2	3	36.5	Home del	7	yes	no	Urban	#NULL!	2	2	2	2	2	2	1	1	1
1	1	woreilu	1800	25	38	No	no	no	no	no	no	no	no	yes	no	SVD	5	No	1	11	37.8	same fac	7	yes	no	Urban	#NULL!	2	2	2	2	2	3	1	1	2
1	1	Dessie	2805	25	41	No	no	no	no	no	no	no	no	no	no	SVD	5	No	3	4	37	Reffere	8	yes	no	Rural	#NULL!	3	2	2	2	2	2	1	1	1
1	1	Dessie	1400	26	40	No	no	no	no	no	no	no	no	yes	no	SVD	4	No	1	8	37.9	same fac	9		no	Rural	#NULL!	1	2	2	2	2	3	1	1	2
1	1	Dessie	1535	26	39	No	no	no	no	no	no	no	no	no	no	SVD	5	No	1	8	37.9	same fac	8	yes	no	Urban	#NULL!	2	2	2	2	2	3	1	1	2
1	1	woreilu	3540	28	39	No	no	no	no	no	yes	no	Yes	no	no	SVD	5	No	3	6	34.6	same fac	9	yes	no	Urban	#NULL!	3	2	2	2	2	1	1	1	1
1	1	Dessie z	3690	32	38	No	no	no	no	no	no	no	no	no	no	SVD	2	No	2	3	33	Reffere	8	yes	no	Urban	#NULL!	3	2	2	2	1	1	1	1	1
1	1	Dessie	3570	32	37	No	no	no	no	no	no	no	no	no	no	SVD	3	No	1	2	36	Reffere	7	yes	yes	Rural	#NULL!	3	2	1	2	1	1	1	1	1
1	1	Dessie	1800	32	36	yes	yes	no	no	no	no	no	no	no	no	SVD	4	No	2	5	36.6	Reffere	8	yes	no	Rural	#NULL!	2	2	1	2	2	2	1	1	1
1	1	Tehuled	2500	28	29	No	no	no	no	no	no	no	no	no	no	SVD	3	No	3	3	38.2	Reffere	9	yes	no	Rural	#NULL!	3	2	1	2	1	3	1	1	1
1	1	Delanta	3000	23	36	No	no	yes	no	no	no	no	no	no	no	SVD	5	No	6	11	35.5	Reffere	9	Yes	no	Urban	#NULL!	3	2	1	2	2	1	1	2	2
6	1	Dessie	3000	25	38	No	no	no	yes	no	no	no	Yes	yes	no	CS	5	No	2	4	36.1	same fac	9	yes	yes	Rural	#NULL!	3	2	2	2	2	1	1	1	1
1	1	Dessie	2000	19	39	No	no	no	yes	no	no	no	no	no	no	SVD	2	No	3	3	37	same fac	8	yes	no	Rural	#NULL!	2	1	2	2	1	2	1	1	1
1	1	Dessie	2500	36	38	No	no	no	no	no	no	no	no	yes	no	SVD	2	No	2	6	37	same fac	8	Yes	no	Urban	#NULL!	3	3	2	2	1	2	1	1	1
3	1	Batie	3000	21	34	No	yes	yes	no	no	no	no	no	no	no	SVD	3	No	2	2	36	Reffere	8	Yes	no	Rural	#NULL!	3	2	1	2	1	1	1	1	1
1	1	Kombolch	3000	26	40	No	no	no	no	yes	yes	no	no	no	no	SVD	3	No	1	8	34	same fac	9	yes	no	Urban	#NULL!	3	2	2	2	1	1	1	1	2
1	1	Dessie	1905	28	38	No	no	no	yes	no	no	no	no	no	no	CS	2	No	1	3	35	same fac	7	yes	yes	Urban	#NULL!	2	2	2	2	1	1	1	1	1
2	1	Dessie	2565	19	37	No	no	no	no	yes	no	no	no	no	no	CS	1	No	2	1	34	same fac	5	No	no	Urban	#NULL!	3	1	1	1	1	1	1	1	1
1	1	Dessie	3010	25	37	No	no	yes	no	no	yes	no	no	no	no	SVD	1	No	5	1	34	Reffere	9	yes	yes	Rural	#NULL!	3	2	1	2	1	1	1	2	1
3	1	Dessie	1400	23	38	No	no	no	no	no	no	no	no	no	no	SVD	2	No	2	1	36	Reffere	5	yes	no	Urban	#NULL!	1	2	2	1	1	1	1	1	1
3	1	woreilu	3545	24	40	No	no	no	no	no	yes	no	no	no	no	SVD	1	No	2	5	36	Reffere	8	yes	no	Urban	#NULL!	3	2	2	2	1	1	1	1	1
1	1	Dessie	2150	29	39	No	yes	no	no	no	no	no	no	no	no	SVD	2	No	3	11	36	same fac	8	yes	yes	Rural	#NULL!	2	2	2	2	1	1	1	1	2
20	1	Dessie	1721	23	36	No	yes	no	no	no	no	no	no	no	no	SVD	1	No	6	4	36	Reffere	9	Yes	no	Rural	#NULL!	2	2	1	2	1	1	2	2	1
1	1	Dessie	2510	29	40	No	yes	no	no	no	yes	no	no	no	no	SVD	2	No	5	12	35.8	same fac	9	Yes	no	Rural	#NULL!	3	2	2	2	1	1	1	2	2
8	1	woreilu	3000	52	38	No	no	no	no	yes	no	no	no	no	no	CS	3	No	4	1	34.5	Reffere	8	yes	no	Urban	#NULL!	3	3	2	2	1	1	2	2	1
1	1	Dessie z	3170	28	36	yes	no	no	no	no	no	no	no	no	no	Instrume	1	No	1	5	35.9	same fac	9	yes	no	Rural	#NULL!	3	2	1	2	1	1	1	1	1
1	1	Tenta	2000	24	38	No	no	no	no	yes	no	no	no	no	no	SVD	1	No	5	1	36	same fac	8		no	Urban	#NULL!	2	2	2	2	1	1	1	2	1
1	1	Delanta	2040	25	38	No	no	no	no	no	no	no	no	no	no	SVD	4	No	2	1	36	same fac	7	yes	no	Urban	#NULL!	2	2	2	2	2	1	1	1	1
1	1	Dessie	2750	45	35	No	yes	yes	no	no	no	no	no	no	no	SVD	5	No	1	1	33.3	same fac	6	yes	no	Rural	#NULL!	3	3	1	1	2	1	1	1	1
1	1	Dessie	1500	38	39	No	no	no	no	no	no	no	no	no	no	SVD	4	No	1	2	33.9	same fac	5	yes	no	Rural	#NULL!	1	3	2	1	2	1	1	1	1
1	1	Dessie	3070	30	36	yes	no	no	no	no	no	no	no	no	no	SVD	5	No	2	1	35.3	same fac	7	no	no	Rural	#NULL!	3	2	1	2	2	1	1	1	1
6	1	Habru	1600	24	34	No	no	yes	no	no	no	no	Yes	no	no	CS	4	No	2	1	36.2	Reffere	8	yes	no	Rural	#NULL!	2	2	1	2	2	1	1	1	1
1	1	Wodie	1800	21	40	No	no	yes	no	yes	no	no	no	yes	no	SVD	5	No	3	1	37.5	same fac	8	yes	no	Rural	#NULL!	2	2	2	2	2	3	1	1	1
6	1	Dessie	2655	22	40	No	no	no	no	no	no	no	Yes	no	no	SVD	4	No	2	2	36.5	same fac	7	yes	yes	Urban	#NULL!	3	2	2	2	2	2	1	1	1
1	1	Dessie	2805	29	43	No	no	no	no	no	no	Yes	no	no	no	SVD	5	No	2	23	37.8	same fac	8	yes	no	Urban	#NULL!	3	2	3	2	2	3	1	1	2
1	1	Dessie	1400	23	38	No	no	no	no	no	no	no	no	yes	no	SVD	6	No	2	2	36	same fac	8	yes	no	Urban	#NULL!	1	2	2	2	2	1	1	1	1
20	1	Dessie	1535	25	38	No	no	no	no	yes	no	no	no	no	yes	SVD	4	No	1	4	37	Reffere	7	yes	yes	Rural	#NULL!	2	2	2	2	2	2	2	1	1
1	1	Tenta	3030	23	41	No	no	yes	no	no	no	no	no	yes	no	SVD	6	No	3	1	37.6	Reffere	8	yes	no	Urban	#NULL!	3	2	2	2	2	3	1	1	1
1	1	Dessie	3690	26	40	No	no	no	no	no	no	no	no	no	no	SVD	4	No	2	8	37.9	Reffere	9		no	Urban	#NULL!	3	2	2	2	2	3	1	1	2
1	1	Dessie	3570	26	39	No	yes	no	no	no	no	no	no	no	no	SVD	5	No	1	5	37.9	Reffere	8	yes	no	Rural	#NULL!	3	2	2	2	2	3	1	1	1
1	1	kemissie	2500	28	39	No	no	no	no	no	yes	no	Yes	no	no	SVD	5	No	3	6	34.6	same fac	8	yes	no	Urban	#NULL!	3	2	2	2	2	1	1	1	1
1	1	Dessie	3000	32	38	No	no	yes	no	no	no	no	no	no	no	SVD	2	No	6	3	33	same fac	7	yes	yes	Urban	#NULL!	3	2	2	2	1	1	1	2	1
1	1	Tehuled	3000	32	37	No	no	no	no	no	yes	no	no	no	no	SVD	3	No	2	2	36	same fac	8	yes	no	Urban	#NULL!	3	2	1	2	1	1	1	1	1
1	1	Dessie	2400	32	36	No	no	no	no	no	no	no	no	no	no	SVD	4	No	5	5	36.6	same fac	8	yes	no	Rural	#NULL!	2	2	1	2	2	2	1	2	1
1	1	Tenta	3115	28	29	No	no	no	no	no	no	no	no	no	no	SVD	3	No	1	3	38.2	same fac	5	yes	no	Urban	#NULL!	3	2	1	1	1	3	1	1	1
2	1	Dessie	3000	23	36	No	no	no	no	no	no	no	no	no	no	SVD	5	No	2	11	35.5	Reffere	7	yes	no	Rural	#NULL!	3	2	1	2	2	1	1	1	2
1	1	Dessie	1000	25	38	No	no	no	no	no	yes	no	Yes	no	no	CS	5	No	4	4	36.1	same fac	8	Yes	no	Urban	#NULL!	1	2	2	2	2	1	1	2	1
1	1	Dessie	3000	19	40	No	yes	yes	no	no	no	no	no	no	no	SVD	2	No	2	3	37	same fac	7	Yes	no	Rural	#NULL!	3	1	2	2	1	2	1	1	1
3	1	Dessie	3400	36	38	No	no	yes	no	no	no	no	no	no	no	SVD	2	No	1	6	37	same fac	8	yes	no	Rural	#NULL!	3	3	2	2	1	2	1	1	1
1	1	Kombolch	2710	21	34	No	no	no	no	no	no	no	no	no	no	SVD	3	No	2	23	36	same fac	5	yes	no	Rural	#NULL!	3	2	1	1	1	1	1	1	2
2	1	Afar	3400	26	37	No	no	yes	no	yes	no	no	no	no	yes	SVD	3	No	3	8	34	Reffere	7	no	yes	Rural	#NULL!	3	2	1	2	1	1	1	1	2
8	1	Dessie	1905	28	38	No	no	yes	no	no	no	no	no	no	no	CS	2	No	1	3	35	same fac	9	yes	no	Urban	#NULL!	2	2	2	2	1	1	2	1	1
1	1	Dessie	2565	19	40	No	yes	no	no	yes	no	no	no	no	no	CS	1	No	5	1	34	Reffere	8	No	no	Urban	#NULL!	3	1	2	2	1	1	1	2	1
1	1	Dessie	3010	25	36	No	no	yes	no	no	no	no	no	no	no	SVD	1	No	1	1	34	Reffere	9	yes	no	Urban	#NULL!	3	2	1	2	1	1	1	1	1
6	1	Dessie	1400	23	40	No	no	yes	no	no	no	no	no	no	no	SVD	2	No	2	1	36	same fac	7	yes	no	Urban	#NULL!	1	2	2	2	1	1	1	1	1
1	1	Haik	2040	24	36	No	no	no	no	no	no	no	no	no	no	SVD	1	No	6	5	36	same fac	8	no	yes	Urban	#NULL!	2	2	1	2	1	1	1	2	1
3	1	Dessie	2390	29	41	No	no	no	no	no	no	no	Yes	no	no	SVD	2	No	1	1	36	Reffere	9	yes	no	Urban	#NULL!	2	2	2	2	1	1	1	1	1
1	1	Dessie	2300	23	39	No	no	yes	no	no	no	no	Yes	no	yes	SVD	1	No	2	1	36	same fac	8	yes	yes	Rural	#NULL!	2	2	2	2	1	1	1	1	1
1	1	woreilu	2700	29	38	No	no	yes	no	no	no	no	no	no	no	SVD	2	No	3	12	35.8	same fac	7	yes	no	Urban	#NULL!	3	2	2	2	1	1	1	1	2
1	1	Dessie z	1500	52	38	No	no	yes	no	yes	no	no	no	no	no	CS	3	No	2	1	34.5	Reffere	8	yes	no	Urban	#NULL!	1	3	2	2	1	1	1	1	1
1	1	Dessie	3070	28	37	No	no	no	no	no	no	no	no	no	no	Instrume	1	No	1	5	35.9	same fac	5	yes	no	Urban	#NULL!	3	2	1	1	1	1	1	1	1
2	1	Dessie	1400	24	39	No	yes	yes	no	yes	yes	no	no	no	no	SVD	1	No	1	1	36	same fac	8	yes	no	Urban	#NULL!	1	2	2	2	1	1	1	1	1
2	1	kemissie	3540	25	36	No	no	yes	no	no	no	no	no	no	no	SVD	4	No	3	4	36	same fac	7	yes	no	Rural	#NULL!	3	2	1	2	2	1	1	1	1
1	1	Dessie	3690	45	34	No	yes	yes	no	no	no	no	no	no	no	SVD	5	No	2	8	33.3	same fac	8	yes	no	Rural	#NULL!	3	3	1	2	2	1	1	1	2
1	1	Dessie	3000	38	38	No	no	no	no	yes	no	no	no	no	no	SVD	4	No	2	2	33.9	same fac	8	yes	no	Urban	#NULL!	3	3	2	2	2	1	1	1	1
1	1	Dessie	2400	30	41	No	no	yes	no	no	yes	no	no	no	no	SVD	5	No	2	5	35.3	same fac	5	yes	no	Rural	#NULL!	2	2	2	1	2	1	1	1	1
2	1	Habru	3115	24	41	No	no	yes	no	no	no	no	no	no	no	CS	4	No	2	3	36.2	Reffere	8	Yes	no	Rural	#NULL!	3	2	2	2	2	1	1	1	1
1	1	Wodie	3000	21	40	No	no	no	no	no	no	Yes	no	no	no	SVD	5	No	1	11	37.5	same fac	7	ye	no	Urban	#NULL!	3	2	2	2	2	3	1	1	2
1	1	Dessie	2000	22	39	No	no	no	no	no	no	no	Yes	no	no	SVD	4	No	2	1	36.5	same fac	8	Yes	no	Rural	#NULL!	2	2	2	2	2	2	1	1	1
2	1	Dessie	2500	29	40	No	no	no	no	yes	no	no	no	no	no	SVD	5	No	3	4	37.8	same fac	7	Yes	no	Rural	#NULL!	3	2	2	2	2	3	1	1	1
1	1	Dessie	2275	23	39	No	no	no	no	no	yes	no	Yes	no	no	SVD	6	No	1	8	36	same fac	8	yes	no	Rural	#NULL!	2	2	2	2	2	1	1	1	2
1	1	Dessie	1000	25	38	No	no	no	no	no	no	no	no	no	yes	SVD	4	No	1	5	37.3	Reffere	7	Yes	no	Rural	#NULL!	1	2	2	2	2	3	1	1	1
3	1	Tenta	3000	23	37	No	no	yes	no	no	no	no	no	no	no	SVD	6	No	3	3	37.9	Reffere	8	yes	yes	Rural	#NULL!	3	2	1	2	2	3	1	1	1
3	1	Dessie	3360	26	29	No	no	no	yes	no	no	no	no	no	no	SVD	4	No	2	3	33	Reffere	8	yes	no	Urban	#NULL!	3	2	1	2	2	1	1	1	1
1	1	Dessie	3000	26	36	yes	no	no	no	no	no	no	no	no	no	SVD	5	No	1	2	34.6	Reffere	8	No	no	Urban	#NULL!	3	2	1	2	2	1	1	1	1
11	1	kemissie	2160	28	38	No	no	no	yes	no	no	no	no	no	no	SVD	5	No	3	3	36	same fac	7	Yes	no	Urban	#NULL!	2	2	2	2	2	1	2	1	1
2	1	Dessie	3820	32	38	No	no	yes	no	yes	no	no	no	no	no	SVD	2	No	6	11	36.6	same fac	7	yes	no	Urban	#NULL!	3	2	2	2	1	2	1	2	2
1	1	Tehuled	3400	32	38	No	no	no	yes	no	no	no	no	no	no	SVD	3	No	2	1	38.2	same fac	7	yes	yes	Rural	#NULL!	3	2	2	2	1	3	1	1	1
8	1	Dessie	1500	32	39	No	yes	no	no	no	no	no	no	no	no	SVD	4	No	5	21	35.5	same fac	9	yes	no	Rural	#NULL!	1	2	2	2	2	1	2	2	2
1	1	Tenta	1905	28	38	No	no	no	no	no	yes	no	no	no	no	SVD	3	No	1	10	36	same fac	9	yes	no	Urban	#NULL!	2	2	2	2	1	1	1	1	2
5	1	Dessie	2565	23	42	No	no	no	no	no	yes	no	no	no	no	SVD	5	No	2	4	33.9	Reffere	9	yes	no	Rural	#NULL!	3	2	2	2	2	1	1	1	1
1	1	Dessie	3010	25	38	No	no	no	no	no	no	no	no	no	no	CS	5	No	4	1	37	same fac	9	Yes	no	Rural	#NULL!	3	2	2	2	2	2	1	2	1
9	1	Dessie	1400	19	40	No	no	yes	no	no	no	no	no	no	no	SVD	2	No	2	2	31	same fac	5	Yes	no	Urban	#NULL!	1	1	2	1	1	1	2	1	1
1	1	Dessie	1350	36	38	No	no	yes	no	no	no	no	no	no	no	SVD	2	No	1	3	35	same fac	9	yes	no	Urban	#NULL!	1	3	2	2	1	1	1	1	1
1	1	Kombolch	3180	21	34	yes	yes	no	no	yes	no	no	no	no	no	SVD	3	No	2	5	35	same fac	9	yes	no	Rural	#NULL!	3	2	1	2	1	1	1	1	1
1	1	Afar	2510	26	37	No	no	yes	no	no	no	no	no	no	yes	SVD	5	No	3	3	35	Reffere	7	No	no	Rural	#NULL!	3	2	1	2	2	1	1	1	1
1	1	Dessie	3170	28	38	No	no	yes	no	no	no	no	no	no	no	CS	5	No	1	2	45	same fac	9	yes	no	Rural	#NULL!	3	2	2	2	2	3	1	1	1
2	1	Dessie	2600	19	40	No	no	no	no	no	no	no	no	no	no	CS	2	No	5	1	35.8	Reffere	8	yes	yes	Urban	#NULL!	3	1	2	2	1	1	1	2	1
1	1	Dessie	2000	25	36	No	no	yes	no	yes	no	no	no	no	no	SVD	5	No	1	2	36.4	Reffere	9	yes	no	Urban	#NULL!	2	2	1	2	2	1	1	1	1
3	1	Dessie	1430	23	40	No	no	yes	no	yes	no	no	no	no	no	SVD	6	No	2	2	36	same fac	8	yes	no	Rural	#NULL!	1	2	2	2	2	1	1	1	1
3	1	Haik	2040	24	36	No	no	no	no	yes	no	no	no	no	no	SVD	1	No	6	4	32	same fac	8	no	yes	Urban	#NULL!	2	2	1	2	1	1	1	2	1
1	1	Dessie	2390	29	41	No	yes	no	no	no	no	no	no	no	no	SVD	2	No	1	5	35.8	Reffere	9	yes	no	Urban	#NULL!	2	2	2	2	1	1	1	1	1
20	1	Dessie	2300	23	39	No	yes	yes	no	no	no	no	Yes	no	no	SVD	1	No	2	2	34.5	same fac	8	yes	no	Rural	#NULL!	2	2	2	2	1	1	2	1	1
1	1	woreilu	2700	29	38	No	yes	yes	no	no	no	no	no	no	no	SVD	4	No	3	8	35.9	same fac	6	yes	no	Rural	#NULL!	3	2	2	1	2	1	1	1	2
8	1	Dessie z	1500	52	38	No	no	no	no	no	no	no	no	yes	no	CS	3	No	2	8	36.8	Reffere	9	yes	no	Rural	#NULL!	1	3	2	2	1	2	2	1	2
1	1	Dessie	3070	28	37	No	no	yes	no	no	no	no	no	no	no	Instrume	4	No	1	1	35.5	same fac	8	yes	no	Rural	#NULL!	3	2	1	2	2	1	1	1	1
1	1	Dessie	3000	24	39	No	no	no	no	no	no	no	no	no	no	SVD	1	No	1	1	34.5	same fac	8	yes	yes	Urban	#NULL!	3	2	2	2	1	1	1	1	1
1	1	Delanta	3000	25	36	No	no	no	no	no	no	no	no	no	no	SVD	4	No	3	8	35.5	same fac	9	yes	no	Urban	#NULL!	3	2	1	2	2	1	1	1	2
1	1	kemissie	2000	45	34	yes	no	no	no	no	no	no	no	no	no	SVD	1	No	2	8	36.4	same fac	7	yes	no	Urban	#NULL!	2	3	1	2	1	1	1	1	2
1	1	Dessie	3400	38	38	No	no	no	no	no	no	no	no	no	no	SVD	2	No	2	4	36	same fac	9	yes	no	Urban	#NULL!	3	3	2	2	1	1	1	1	1
1	1	Dessie	3360	30	41	No	no	yes	no	no	no	no	Yes	no	no	SVD	2	No	2	8	33.3	Reffere	5	yes	no	Rural	#NULL!	3	2	2	1	1	1	1	1	2
1	1	Dessie	3000	24	41	yes	no	no	no	no	no	no	no	no	no	CS	1	No	1	5	36.2	Reffere	8	Yes	no	Urban	#NULL!	3	2	2	2	1	1	1	1	1
1	1	Habru	2710	21	40	No	no	no	no	no	no	Yes	no	no	no	SVD	2	No	2	3	33	Reffere	8	yes	no	Rural	#NULL!	3	2	2	2	1	1	1	1	1
1	1	Wodie	2160	22	39	No	yes	no	no	no	no	no	Yes	no	no	SVD	3	No	3	6	35	Reffere	7	Yes	yes	Urban	#NULL!	2	2	2	2	1	1	1	1	1
1	1	Dessie	3820	29	40	No	no	no	no	no	no	no	no	no	no	SVD	1	No	1	3	36.3	Reffere	8	Yes	no	Rural	#NULL!	3	2	2	2	1	1	1	1	1
2	1	Dessie	3400	23	39	No	no	no	no	no	no	no	no	no	no	SVD	2	No	1	2	33.9	same fac	8	yes	no	Rural	#NULL!	3	2	2	2	1	1	1	1	1
1	1	Dessie	1500	25	38	No	no	no	no	no	no	no	no	no	yes	SVD	3	No	3	5	35.3	same fac	9	Yes	no	Urban	#NULL!	1	2	2	2	1	1	1	1	1
1	1	Dessie	1905	23	37	No	no	no	no	yes	no	no	no	no	no	SVD	1	No	3	3	36.2	same fac	9	yes	no	Rural	#NULL!	2	2	1	2	1	1	1	1	1
1	1	Afar	2580	26	29	No	no	yes	yes	no	no	no	no	no	no	SVD	1	No	1	1	36.5	same fac	9	yes	no	Urban	#NULL!	3	2	1	2	1	2	1	1	1
1	1	Dessie	4315	26	36	No	no	yes	no	no	no	no	no	no	no	SVD	4	No	2	4	37.8	Reffere	8	No	yes	Rural	#NULL!	4	2	1	2	2	3	1	1	1
1	1	woreilu	3010	28	38	No	no	no	no	no	no	no	no	no	no	SVD	4	No	6	5	37.3	same fac	8	Yes	no	Urban	#NULL!	3	2	2	2	2	3	1	2	1
1	1	kemissie	1400	32	38	No	no	no	no	no	no	no	Yes	no	no	SVD	5	No	2	3	37.9	same fac	5	yes	no	Urban	#NULL!	1	2	2	1	2	3	1	1	1
1	1	Dessie	1350	32	38	No	no	yes	no	no	no	no	no	no	no	SVD	4	No	5	6	37.9	same fac	8	yes	no	Rural	#NULL!	1	2	2	2	2	3	1	2	1
1	1	Tehuled	3545	32	39	No	yes	no	no	no	no	no	no	no	no	SVD	5	No	3	3	33	same fac	7	yes	no	Urban	#NULL!	3	2	2	2	2	1	1	1	1
2	1	Dessie	2545	28	38	yes	no	no	no	no	yes	no	no	no	no	SVD	4	No	2	2	34.6	same fac	8	yes	no	Urban	#NULL!	3	2	2	2	2	1	1	1	1
1	1	Tenta	3180	23	42	No	no	no	no	yes	yes	no	no	no	no	SVD	5	No	1	5	33	same fac	7	yes	no	Urban	#NULL!	3	2	2	2	2	1	1	1	1
1	1	Dessie	3000	25	38	No	no	yes	no	no	no	no	no	no	no	CS	5	No	2	21	35.5	Reffere	5	Yes	no	Urban	#NULL!	3	2	2	1	2	1	1	1	2
3	1	Kombolch	3170	19	40	No	no	yes	no	no	no	no	no	no	no	SVD	4	No	5	10	36	same fac	8	Yes	no	Urban	#NULL!	3	1	2	2	2	1	1	2	2
1	1	Afar	2600	36	38	No	no	no	no	no	no	no	no	no	no	SVD	5	No	1	4	33.9	same fac	5	yes	no	Urban	#NULL!	3	3	2	1	2	1	1	1	1
1	1	Dessie	2700	21	34	yes	yes	no	no	no	no	no	no	no	no	SVD	6	No	2	1	37	Reffere	8	yes	no	Urban	#NULL!	3	2	1	2	2	2	1	1	1
1	1	Dessie	2500	26	37	No	no	no	no	no	no	no	no	no	no	SVD	5	No	2	3	35	Reffere	8		no	Urban	#NULL!	3	2	1	2	2	1	1	1	1
1	1	Dessie	2750	28	38	yes	no	no	no	no	no	no	no	no	no	CS	5	No	2	8	35	same fac	8	yes	no	Urban	#NULL!	3	2	2	2	2	1	1	1	2
1	1	woreilu	2995	19	40	No	no	no	no	no	no	no	no	no	no	CS	2	No	1	5	35	same fac	7	yes	no	Urban	#NULL!	3	1	2	2	1	1	1	1	1
1	1	Dessie	1500	25	36	No	no	no	no	no	no	Yes	no	no	no	SVD	5	No	3	7	34	same fac	8	yes	no	Urban	#NULL!	1	2	1	2	2	1	1	1	1
2	1	Dessie	3070	23	40	No	no	no	no	no	no	no	no	no	no	SVD	6	No	2	2	45	Reffere	7	yes	no	Urban	#NULL!	3	2	2	2	2	3	1	1	1
1	1	Dessie z	1800	24	36	No	no	no	no	yes	no	no	no	no	no	SVD	1	No	5	1	36	Reffere	8	no	no	Rural	#NULL!	2	2	1	2	1	1	1	2	1
3	1	Tehuled	1400	29	41	No	yes	yes	no	no	no	no	no	no	no	SVD	2	No	2	2	36.4	same fac	6	yes	no	Urban	#NULL!	1	2	2	1	1	1	1	1	1
1	1	Delanta	1535	23	39	No	yes	no	no	no	no	no	Yes	no	no	SVD	1	No	1	2	36	same fac	7	yes	no	Rural	#NULL!	2	2	2	2	1	1	1	1	1
3	1	Tenta	3030	29	38	No	yes	yes	no	no	no	no	no	no	no	SVD	4	No	2	11	36	same fac	9	yes	no	Rural	#NULL!	3	2	2	2	2	1	1	1	2
1	1	Dessie	3540	52	38	No	no	no	no	no	no	no	no	no	no	CS	3	No	3	4	32	same fac	8	yes	no	Urban	#NULL!	3	3	2	2	1	1	1	1	1
1	1	Delanta	3690	28	37	yes	no	no	no	yes	no	no	no	no	no	Instrume	4	No	6	12	36	same fac	7	yes	no	Rural	#NULL!	3	2	1	2	2	1	1	2	2
1	1	Dessie	3000	24	39	No	no	yes	no	no	yes	no	no	no	no	SVD	1	No	3	8	36.8	same fac	6	yes	no	Rural	#NULL!	3	2	2	1	1	2	1	1	2
1	1	Dessie	3000	25	36	No	no	yes	no	no	no	Yes	no	no	no	SVD	4	No	5	4	36.3	same fac	9	no	yes	Urban	#NULL!	3	2	1	2	2	1	1	2	1
1	1	Habru	2000	45	34	No	no	no	no	yes	no	no	no	no	no	SVD	1	No	2	3	36	same fac	9	yes	no	Urban	#NULL!	2	3	1	2	1	1	1	1	1
1	1	Dessie	3400	38	38	No	no	no	no	no	no	no	no	no	no	SVD	2	No	2	1	36.2	Reffere	9	yes	no	Rural	#NULL!	3	3	2	2	1	1	1	1	1
2	1	Tenta	3360	30	41	No	no	yes	no	no	no	no	Yes	no	no	SVD	2	No	3	1	33	same fac	7	yes	no	Rural	#NULL!	3	2	2	2	1	1	1	1	1
1	1	Afar	3000	24	41	No	no	no	no	no	no	no	no	no	no	CS	1	No	2	2	35	Reffere	8	yes	no	Urban	#NULL!	3	2	2	2	1	1	1	1	1
1	1	Dessie	1500	21	40	No	no	yes	no	no	yes	no	no	no	no	SVD	2	No	1	1	36.3	same fac	8	No	no	Rural	#NULL!	1	2	2	2	1	1	1	1	1
2	1	Dessie	1905	22	39	No	yes	yes	no	no	no	no	Yes	no	no	SVD	3	No	2	1	33.9	same fac	9	yes	no	Urban	#NULL!	2	2	2	2	1	1	1	1	1
1	1	woreilu	2565	29	40	No	no	no	no	no	no	no	no	no	no	SVD	1	No	2	1	35.3	Reffere	7	yes	yes	Urban	#NULL!	3	2	2	2	1	1	1	1	1
1	1	kemissie	2580	23	39	No	no	no	no	no	no	no	no	no	no	SVD	2	No	3	2	36.2	same fac	9	yes	no	Rural	#NULL!	3	2	2	2	1	1	1	1	1
3	1	Dessie	4315	25	38	No	no	yes	no	no	no	no	no	no	yes	SVD	3	No	2	3	37.5	same fac	8	yes	no	Rural	#NULL!	4	2	2	2	1	3	1	1	1
1	1	Tehuled	2875	23	37	No	no	no	no	yes	no	no	no	no	no	SVD	1	No	2	1	36.5	same fac	7	yes	no	Urban	#NULL!	3	2	1	2	1	2	1	1	1
1	1	Tenta	1400	26	29	No	no	yes	no	no	yes	no	no	no	no	SVD	1	No	1	1	36	same fac	5	yes	no	Rural	#NULL!	1	2	1	1	1	1	1	1	1
1	1	Dessie	1350	26	36	No	no	yes	no	no	no	no	no	no	no	SVD	4	No	2	4	37	same fac	8	Yes	yes	Urban	#NULL!	1	2	1	2	2	2	1	1	1
1	1	kemissie	2545	28	38	No	no	no	no	no	yes	no	no	no	no	SVD	4	No	1	5	37.3	same fac	8	yes	no	Urban	#NULL!	3	2	2	2	2	3	1	1	1
1	1	Dessie	3180	32	38	No	no	no	no	no	no	no	Yes	no	no	SVD	5	No	1	3	37.9	same fac	7	yes	no	Rural	#NULL!	3	2	2	2	2	3	1	1	1
2	1	Dessie	2150	32	38	No	no	no	no	no	no	no	no	no	no	SVD	4	No	3	6	37.9	same fac	8	yes	no	Rural	#NULL!	2	2	2	2	2	3	1	1	1
1	1	Dessie	1721	32	39	No	yes	no	no	no	no	no	no	no	no	SVD	5	No	3	3	33	same fac	7	yes	no	Urban	#NULL!	2	2	2	2	2	1	1	1	1
1	1	Dessie	2510	28	38	yes	no	no	no	no	no	no	no	no	no	SVD	4	No	2	2	34.6	same fac	8	Yes	yes	Rural	#NULL!	3	2	2	2	2	1	1	1	1
3	1	Kobo	3000	23	42	No	no	no	no	yes	yes	no	no	no	no	SVD	5	No	1	5	33	same fac	7	ye	no	Urban	#NULL!	3	2	2	2	2	1	1	1	1
1	1	Kombolch	2810	25	38	No	no	no	yes	no	no	no	no	yes	no	CS	5	No	2	21	35.5	Reffere	8	Yes	no	Urban	#NULL!	3	2	2	2	2	1	1	1	2
3	1	Afar	2700	19	40	No	no	no	yes	no	no	no	no	no	no	SVD	4	No	5	10	36	same fac	8	yes	yes	Rural	#NULL!	3	1	2	2	2	1	1	2	2
1	1	Dessie	2000	36	38	No	no	no	no	no	no	no	no	no	no	SVD	5	No	1	4	33.9	same fac	8	yes	no	Rural	#NULL!	2	3	2	2	2	1	1	1	1
1	1	Kutaber	2040	21	34	No	yes	no	no	no	no	no	no	no	no	SVD	6	No	2	1	37	Reffere	9	Yes	no	Urban	#NULL!	2	2	1	2	2	2	1	1	1
1	1	Dessie	2390	26	37	No	no	no	no	no	no	no	no	no	yes	SVD	5	No	2	3	35	Reffere	8	yes	yes	Rural	#NULL!	2	2	1	2	2	1	1	1	1
1	1	woreilu	2700	28	38	yes	no	no	yes	no	no	no	no	no	no	CS	5	No	2	8	35	same fac	8	yes	no	Rural	#NULL!	3	2	2	2	2	1	1	1	2
1	1	Haik	1500	19	40	No	no	no	no	no	no	no	no	no	no	CS	2	No	1	5	35	same fac	8	yes	no	Rural	#NULL!	1	1	2	2	1	1	1	1	1
1	1	Dessie	2655	25	36	No	no	yes	no	no	no	Yes	no	no	no	SVD	5	No	3	7	34	same fac	9	Yes	no	Urban	#NULL!	3	2	1	2	2	1	1	1	1
1	1	woreilu	2805	23	40	No	no	no	no	no	no	no	no	no	no	SVD	6	No	2	2	45	Reffere	5	Yes	no	Rural	#NULL!	3	2	2	1	2	3	1	1	1
2	1	Dessie	1535	24	36	No	no	no	no	yes	no	no	no	no	no	SVD	1	No	5	1	36	Reffere	5	yes	no	Urban	#NULL!	2	2	1	1	1	1	1	2	1
1	1	Delanta	3690	29	41	No	yes	no	no	no	no	no	no	no	no	SVD	2	No	2	2	36.4	same fac	8	yes	no	Rural	#NULL!	3	2	2	2	1	1	1	1	1
1	1	Tenta	3570	23	39	No	yes	no	no	no	no	no	Yes	no	no	SVD	1	No	1	2	36	same fac	7	yes	no	Urban	#NULL!	3	2	2	2	1	1	1	1	1
1	1	Dessie	1800	29	38	No	yes	yes	no	no	no	no	no	no	no	CS	4	No	2	11	36	same fac	8	No	no	Urban	#NULL!	2	2	2	2	2	1	1	1	2
1	1	Delanta	2500	52	38	No	no	no	no	no	yes	no	no	no	no	SVD	3	No	3	4	32	same fac	8	yes	no	Urban	#NULL!	3	3	2	2	1	1	1	1	1
1	1	Delanta	3000	28	37	yes	no	no	no	no	no	no	no	no	no	SVD	4	No	6	12	36	same fac	7	yes	no	Rural	#NULL!	3	2	1	2	2	1	1	2	2
2	1	Dessie	2000	24	39	No	no	no	no	no	no	no	no	no	no	SVD	1	No	3	8	36.8	same fac	9	yes	no	Rural	#NULL!	2	2	2	2	1	2	1	1	2
2	1	Dessie	1000	25	36	No	no	no	no	no	no	no	no	no	yes	SVD	4	No	5	3	36.3	same fac	8	yes	yes	Rural	#NULL!	1	2	1	2	2	1	1	2	1
1	1	Habru	3000	45	34	No	no	no	no	yes	no	no	no	no	no	CS	1	No	2	5	36	same fac	8	Yes	no	Urban	#NULL!	3	3	1	2	1	1	1	1	1
1	1	Dessie	2160	38	38	No	no	yes	no	no	no	no	no	no	no	SVD	4	No	2	3	36.2	Reffere	9	yes	no	Rural	#NULL!	2	3	2	2	2	1	1	1	1
1	1	Tenta	3820	30	41	No	no	no	no	no	no	no	Yes	no	no	SVD	5	No	3	7	33	same fac	8	yes	yes	Urban	#NULL!	3	2	2	2	2	1	1	1	1
11	1	Afar	3400	24	41	yes	no	no	no	no	no	no	no	no	no	CS	6	No	2	2	35	Reffere	7	yes	no	Urban	#NULL!	3	2	2	2	2	1	2	1	1
2	1	Dessie	1500	21	40	No	no	yes	no	yes	no	no	no	no	no	Instrume	4	No	1	1	36.3	same fac	8	No	no	Urban	#NULL!	1	2	2	2	2	1	1	1	1
1	1	Dessie	1905	22	39	No	yes	no	no	no	no	no	Yes	no	no	Instrume	6	No	2	1	33.9	same fac	9	yes	no	Urban	#NULL!	2	2	2	2	2	1	1	1	1
8	1	woreilu	2565	29	40	No	no	no	no	no	no	no	no	no	no	SVD	4	No	2	1	35.3	Reffere	8	yes	no	Rural	#NULL!	3	2	2	2	2	1	2	1	1
1	1	kemissie	2580	23	39	No	no	no	no	no	no	no	no	no	no	SVD	4	No	3	5	36.2	same fac	5	No	no	Urban	#NULL!	3	2	2	1	2	1	1	1	1
1	1	Dessie	4315	25	38	No	no	no	no	no	no	no	no	no	no	CS	5	No	2	2	37.5	same fac	6	yes	no	Urban	#NULL!	4	2	2	1	2	3	1	1	1
1	1	Tehuled	2875	23	37	No	no	no	no	yes	no	no	no	no	no	SVD	5	No	2	2	36.5	same fac	8	yes	no	Urban	#NULL!	3	2	1	2	2	2	1	1	1
1	1	Tenta	1400	26	29	No	no	yes	no	no	no	no	no	no	no	SVD	2	No	1	4	36	same fac	9	yes	no	Urban	#NULL!	1	2	1	2	1	1	1	1	1
1	1	Dessie	1350	26	36	No	no	yes	no	no	no	no	no	no	no	SVD	3	No	3	12	37	same fac	9	yes	no	Urban	#NULL!	1	2	1	2	1	2	1	1	2
1	1	kemissie	2750	28	38	No	no	no	no	yes	no	no	no	no	no	SVD	3	No	2	5	37.9	same fac	8	no	no	Urban	#NULL!	3	2	2	2	1	3	1	1	1
1	1	Dessie	2995	32	38	No	no	no	no	no	no	no	Yes	no	no	SVD	5	No	1	2	33	same fac	9	yes	no	Rural	#NULL!	3	2	2	2	2	1	1	1	1
1	1	Dessie	2390	32	38	No	no	no	no	no	no	no	no	no	no	SVD	6	No	2	8	34.6	same fac	7	yes	no	Urban	#NULL!	2	2	2	2	2	1	1	1	2
1	1	Dessie	2300	32	39	No	yes	yes	no	no	no	no	no	no	no	SVD	2	No	3	8	33	same fac	9	yes	no	Urban	#NULL!	2	2	2	2	1	1	1	1	2
2	1	Dessie	2700	28	38	No	no	no	no	no	yes	no	no	no	yes	SVD	1	No	6	1	36	same fac	7	yes	no	Urban	#NULL!	3	2	2	2	1	1	1	2	1
1	1	Kobo	1500	23	42	No	no	no	no	yes	yes	no	no	no	no	SVD	5	No	2	1	36.6	same fac	8	yes	no	Urban	#NULL!	1	2	2	2	2	2	1	1	1
1	1	Kombolch	2655	25	38	No	no	yes	no	no	no	no	no	no	no	SVD	4	No	3	1	33.9	Reffere	9	No	no	Urban	#NULL!	3	2	2	2	2	1	1	1	1
3	1	Afar	2805	19	40	No	no	yes	no	no	no	no	no	no	no	SVD	3	No	2	1	36.2	same fac	8	yes	no	Urban	#NULL!	3	1	2	2	1	1	1	1	1
1	1	Dessie	1400	36	38	No	no	no	no	no	no	no	no	no	no	SVD	4	No	1	2	36.1	same fac	7	yes	yes	Urban	#NULL!	1	3	2	2	2	1	1	1	1
1	1	Kutaber	3540	21	34	No	yes	no	no	no	no	no	no	no	no	SVD	4	No	1	2	31	Reffere	8	yes	no	Rural	#NULL!	3	2	1	2	2	1	1	1	1
1	1	Dessie	1800	26	37	No	no	yes	no	no	no	no	no	no	no	SVD	3	No	2	1	35	Reffere	7	Yes	no	Rural	#NULL!	2	2	1	2	1	1	1	1	1
1	1	woreilu	3000	28	38	yes	no	no	no	no	no	Yes	no	no	no	SVD	4	No	2	23	34	same fac	7	yes	no	Rural	#NULL!	3	2	2	2	2	1	1	1	2
1	1	Haik	3000	19	40	No	no	no	no	no	no	no	no	no	no	SVD	1	No	3	1	34	same fac	8	yes	no	Rural	#NULL!	3	1	2	2	1	1	1	1	1
3	1	Dessie	2000	25	36	No	no	no	no	no	no	no	no	no	no	SVD	3	No	2	4	35.8	same fac	8	ye	yes	Rural	#NULL!	2	2	1	2	1	1	1	1	1
1	1	woreilu	2500	23	40	No	no	no	no	no	yes	no	no	no	no	SVD	2	No	3	7	36	Reffere	8	Yes	no	Rural	#NULL!	3	2	2	2	1	1	1	1	1
11	1	Dessie	1000	24	36	No	no	no	no	yes	no	no	no	no	no	SVD	1	No	1	3	36	Home del	7	yes	no	Urban	#NULL!	1	2	1	2	1	1	2	1	1
8	1	Delanta	3360	29	41	No	yes	no	no	no	no	no	no	no	no	SVD	1	No	6	2	36	same fac	9	yes	no	Urban	#NULL!	3	2	2	2	1	1	2	2	1
1	1	Dessie	3000	23	39	No	yes	no	no	no	no	no	no	no	no	SVD	2	No	5	5	32	same fac	9	yes	no	Urban	#NULL!	3	2	2	2	1	1	1	2	1
1	1	Wogdie	2710	29	38	No	yes	no	no	no	yes	no	no	no	no	CS	3	No	4	3	36	same fac	9	No	no	Urban	#NULL!	3	2	2	2	1	1	1	2	1
1	1	kemissie	2160	52	38	No	no	no	no	no	no	no	no	no	no	SVD	1	No	1	11	36	same fac	5	Yes	no	Rural	#NULL!	2	3	2	1	1	1	1	1	2
1	1	Dessie	3820	28	37	yes	no	no	no	yes	no	no	Yes	yes	no	SVD	2	No	2	1	35.8	same fac	6	Yes	no	Rural	#NULL!	3	2	1	1	1	1	1	1	1
1	1	Batie	2580	24	39	No	no	yes	no	no	no	no	no	no	no	SVD	5	No	2	3	36.4	same fac	9	yes	no	Rural	#NULL!	3	2	2	2	2	1	1	1	1
1	1	Kombolch	3010	25	36	No	no	yes	no	no	no	no	no	no	yes	SVD	4	No	1	2	36	same fac	9	yes	no	Urban	#NULL!	3	2	1	2	2	1	1	1	1
2	1	Afar	1400	45	34	No	no	no	no	yes	yes	no	no	no	no	CS	5	No	1	3	36.6	same fac	8	Yes	yes	Rural	#NULL!	1	3	1	2	2	2	1	1	1
3	1	Tenta	2150	38	38	No	no	yes	no	no	yes	no	no	no	no	SVD	4	No	2	1	35	Reffere	9	yes	no	Rural	#NULL!	2	3	2	2	2	1	1	1	1
1	1	Dessie	1721	30	41	No	no	yes	yes	no	no	no	no	no	no	SVD	3	No	2	3	36.3	same fac	8	yes	no	Urban	#NULL!	2	2	2	2	1	1	1	1	1
1	1	Dessie	2510	24	41	yes	no	no	yes	no	no	no	no	no	no	CS	5	No	3	7	33.9	Reffere	3	yes	no	Rural	#NULL!	3	2	2	1	2	1	1	1	1
1	1	Dessie	3000	21	40	No	no	no	no	no	no	no	no	no	no	Instrume	6	No	2	2	35.3	same fac	9	No	no	Urban	#NULL!	3	2	2	2	2	1	1	1	1
1	1	woreilu	3170	22	39	No	yes	yes	no	no	no	no	no	no	no	Instrume	2	No	2	1	36.2	same fac	8	yes	no	Urban	#NULL!	3	2	2	2	1	1	1	1	1
1	1	Haik	2600	29	40	No	no	no	yes	no	no	no	no	no	no	SVD	1	No	2	1	37.5	Reffere	7	yes	no	Urban	#NULL!	3	2	2	2	1	3	1	1	1
1	1	Dessie	2300	23	39	No	no	no	no	no	no	no	Yes	no	no	SVD	5	No	1	1	36.5	same fac	8	yes	yes	Rural	#NULL!	2	2	2	2	2	2	1	1	1
1	1	Dessie	2810	25	38	No	no	no	yes	no	no	no	no	no	no	CS	2	No	2	5	37.8	same fac	9	yes	no	Urban	#NULL!	3	2	2	2	1	3	1	1	1
1	1	Dessie	2700	23	37	No	no	yes	no	yes	no	no	no	no	no	SVD	2	No	3	2	36	same fac	9	yes	no	Rural	#NULL!	3	2	1	2	1	1	1	1	1
1	1	woreilu	1430	26	29	No	no	yes	no	yes	no	no	no	no	no	SVD	4	No	1	11	37.6	same fac	8	yes	no	Urban	#NULL!	1	2	1	2	2	3	1	1	2
1	1	Dessie z	2500	26	36	No	no	yes	yes	no	no	no	no	no	no	SVD	3	No	3	4	37.3	same fac	6	yes	no	Rural	#NULL!	3	2	1	1	1	3	1	1	1
1	1	Dessie	2040	19	37	No	no	no	yes	no	no	no	no	no	no	SVD	4	No	3	42	37.9	same of	9	yes	no	Urban	#NULL!	2	1	1	2	2	3	1	1	2
2	1	Dessie	2750	28	38	No	no	yes	no	no	no	no	no	no	no	SVD	2	No	2	1	37.9	same fac	8	no	yes	Urban	#NULL!	3	2	2	2	1	3	1	1	1
1	1	Dessie	2700	28	38	No	no	no	no	yes	no	no	no	no	yes	SVD	1	No	6	8	36	same fac	8	yes	no	Rural	#NULL!	3	2	2	2	1	1	1	2	2
1	1	Delanta	1500	23	42	No	no	no	no	no	no	no	Yes	no	no	SVD	3	No	2	1	36.6	same fac	8	yes	no	Rural	#NULL!	1	2	2	2	1	2	1	1	1
3	1	Delanta	3070	24	34	yes	no	yes	no	no	no	no	Yes	no	no	CS	2	No	5	1	38.2	Reffere	8	yes	no	Rural	#NULL!	3	2	1	2	1	3	1	2	1
1	1	kalu	3400	25	38	No	no	yes	no	yes	no	no	no	no	no	SVD	2	No	3	3	33.9	Reffere	7	No	no	Urban	#NULL!	3	2	2	2	1	1	1	1	1
1	1	Dessie	2565	36	38	yes	no	yes	no	no	no	no	Yes	no	no	SVD	3	No	4	1	37	same fac	9	yes	no	Urban	#NULL!	3	3	2	2	1	2	1	2	1
2	1	Habru	4315	21	34	yes	no	yes	no	no	yes	Yes	no	no	no	SVD	2	No	1	4	31	Reffere	9	yes	no	Rural	#NULL!	4	2	1	2	1	1	1	1	1
1	1	Wodie	2875	23	40	No	no	yes	no	no	yes	no	no	no	no	SVD	1	No	2	8	35	Reffere	5	yes	no	Rural	#NULL!	3	2	2	1	1	1	1	1	2
1	1	Dessie	3545	28	38	yes	no	no	no	no	no	no	no	no	no	SVD	2	No	2	3	34	same fac	8	yes	no	Rural	#NULL!	3	2	2	2	1	1	1	1	1
1	1	Tenta	2545	19	39	No	no	no	no	no	no	no	no	no	no	SVD	3	No	3	2	34	same fac	8	yes	no	Urban	#NULL!	3	1	2	2	1	1	1	1	1
11	1	Dessie	2150	25	42	No	yes	no	no	no	no	no	no	no	no	SVD	2	No	1	3	34	same fac	9	yes	no	Urban	#NULL!	2	2	2	2	1	1	2	1	1
8	1	kemissie	3000	23	36	No	no	no	no	yes	no	no	no	no	no	SVD	4	No	3	12	36	Reffere	8	Yes	yes	Urban	#NULL!	3	2	1	2	2	1	2	1	2
1	1	Dessie	3170	56	38	No	no	no	no	no	no	no	no	no	no	CS	4	No	2	10	34	Reffere	7	Yes	no	Rural	#NULL!	3	3	2	2	2	1	1	1	2
1	1	Tehuled	2600	24	40	No	no	no	no	no	no	no	no	no	no	SVD	5	No	1	4	36	Reffere	8	yes	no	Rural	#NULL!	3	2	2	2	2	1	1	1	1
1	1	Dessie	2300	27	38	No	no	no	no	no	no	no	no	no	no	SVD	4	No	2	3	36.4	same fac	5	Yes	no	Urban	#NULL!	2	2	2	1	2	1	1	1	1
1	1	Tenta	2810	28	38	No	no	no	no	no	no	no	no	no	no	SVD	5	No	3	6	36	same fac	8	yes	no	Rural	#NULL!	3	2	2	2	2	1	1	1	1
1	1	Dessie	2040	28	37	yes	yes	no	no	no	no	no	Yes	yes	no	SVD	4	No	2	5	35.8	same fac	8	Yes	no	Urban	#NULL!	2	2	1	2	2	1	1	1	1
1	1	Kobo	2390	26	40	No	no	no	no	no	no	no	no	no	no	CS	5	No	1	3	36.8	Reffere	8	yes	no	Urban	#NULL!	2	2	2	2	2	2	1	1	1
2	1	Batie	2300	35	38	No	no	no	no	no	no	no	no	no	no	SVD	6	No	5	1	35.5	Reffere	5	yes	no	Rural	#NULL!	2	3	2	1	2	1	1	2	1
3	1	Dessie	1800	45	38	No	no	no	no	no	no	no	no	no	no	CS	5	No	1	1	36.6	same fac	8	Yes	no	Urban	#NULL!	2	3	2	2	2	2	1	1	1
1	1	Dessie	2710	26	36	No	no	no	no	yes	no	no	no	no	no	SVD	5	No	2	1	36	Reffere	8	Yes	no	Urban	#NULL!	3	2	1	2	2	1	1	1	1
1	1	Dessie	2160	36	34	No	no	no	no	no	no	no	Yes	no	no	SVD	5	No	3	5	33.3	same fac	7	Yes	no	Urban	#NULL!	2	3	1	2	2	1	1	1	1
1	1	Kutaber	3820	28	38	No	no	no	no	no	yes	no	no	no	yes	SVD	2	No	2	2	36.2	Reffere	8	yes	no	Urban	#NULL!	3	2	2	2	1	1	1	1	1
1	1	Tenta	3400	21	41	No	no	no	no	no	no	no	no	no	no	SVD	3	No	1	2	33	same fac	7	yes	no	Rural	#NULL!	3	2	2	2	1	1	1	1	1
1	1	Dessie	1500	38	39	No	no	no	no	no	no	no	no	no	no	SVD	4	No	2	11	35	Reffere	9	yes	no	Urban	#NULL!	1	3	2	2	2	1	1	1	2
1	1	Dessie	1905	30	38	No	yes	yes	yes	no	yes	no	no	no	no	SVD	3	No	2	4	36.3	same fac	8	yes	no	Urban	#NULL!	2	2	2	2	1	1	1	1	1
1	1	Dessie	2565	24	38	No	yes	no	yes	no	no	no	no	no	yes	CS	5	No	3	12	33.9	Reffere	9	yes	no	Urban	#NULL!	3	2	2	2	2	1	1	1	2
1	1	woreilu	2580	21	37	No	yes	no	no	no	no	no	no	no	no	Instrume	6	No	2	1	35.3	same fac	8		no	Urban	#NULL!	3	2	1	2	2	1	1	1	1
1	1	Dessie	2875	29	35	No	no	no	no	no	no	no	no	no	no	SVD	1	No	1	2	37.5	Reffere	8	yes	no	Rural	#NULL!	3	2	1	2	1	3	1	1	1
1	1	Dessie	3010	23	41	No	no	yes	no	no	no	no	Yes	no	no	SVD	5	No	2	8	36.5	same fac	8	yes	no	Urban	#NULL!	3	2	2	2	2	2	1	1	2
2	1	Dessie	1350	23	39	No	yes	no	no	no	no	no	no	no	no	SVD	2	No	1	1	36	same fac	7	yes	no	Urban	#NULL!	1	2	2	2	1	1	1	1	1
1	1	woreilu	3545	25	39	No	no	no	no	yes	no	no	Yes	no	no	SVD	1	No	1	1	37.9	same fac	6	yes	no	Urban	#NULL!	3	2	2	1	1	3	1	1	1
1	1	Dessie z	2545	26	39	No	no	no	no	no	no	no	no	no	no	SVD	4	No	3	4	33	same fac	7	yes	no	Rural	#NULL!	3	2	2	2	2	1	1	1	1
2	1	Dessie	3180	26	36	No	no	no	yes	no	no	no	no	no	yes	SVD	3	No	3	3	34.6	same fac	9	yes	no	Rural	#NULL!	3	2	1	2	1	1	1	1	1
2	1	Dessie	2150	19	34	No	no	no	no	no	no	no	no	no	no	SVD	4	No	2	1	33	same fac	8	yes	no	Rural	#NULL!	2	1	1	2	2	1	1	1	1
1	1	Tehuled	1721	28	40	No	no	no	no	no	no	no	no	no	no	SVD	2	No	1	1	36	Reffere	7	no	no	Urban	#NULL!	2	2	2	2	1	1	1	1	1
1	1	Delanta	2600	28	38	No	no	no	no	no	no	no	no	no	no	SVD	1	No	2	1	36	same fac	5	yes	no	Rural	#NULL!	3	2	2	1	1	1	1	1	1
1	1	Delanta	2300	23	41	No	no	no	no	no	no	no	no	no	no	SVD	3	No	5	2	33.9	same fac	6	yes	no	Rural	#NULL!	2	2	2	1	1	1	1	2	1
1	1	kemissie	2810	24	41	No	no	no	no	no	no	no	Yes	no	no	CS	2	No	1	1	36.2	same fac	8	yes	no	Urban	#NULL!	3	2	2	2	1	1	1	1	1
1	1	kalu	1430	25	40	No	no	no	no	no	yes	no	no	no	no	SVD	2	No	2	2	37	Reffere	9		no	Rural	#NULL!	1	2	2	2	1	2	1	1	1
1	1	Dessie	2750	36	37	No	no	yes	no	yes	no	no	Yes	no	no	SVD	3	No	2	4	36	Reffere	9	yes	no	Urban	#NULL!	3	3	1	2	1	1	1	1	1
3	1	Habru	2390	21	29	No	no	no	no	no	yes	Yes	no	no	no	SVD	2	No	2	1	35	same fac	9	yes	no	Urban	#NULL!	2	2	1	2	1	1	1	1	1
1	1	Wodie	2300	23	36	No	no	no	no	no	no	no	no	no	no	SVD	1	No	1	8	34	same fac	7	yes	no	Urban	#NULL!	2	2	1	2	1	1	1	1	2
2	1	Dessie	1600	28	38	yes	no	no	no	no	yes	no	no	no	no	SVD	2	No	3	3	45	Reffere	7	yes	no	Rural	#NULL!	2	2	2	2	1	3	1	1	1
1	1	Tenta	1800	19	39	No	no	no	no	no	yes	no	no	no	no	SVD	3	No	2	2	35.8	Reffere	9	yes	no	Urban	#NULL!	2	1	2	2	1	1	1	1	1
1	1	Dessie	2805	25	42	No	yes	no	no	yes	no	no	no	no	yes	SVD	2	No	5	3	34	same fac	7	yes	no	Urban	#NULL!	3	2	2	2	1	1	1	2	1
1	1	kemissie	2500	23	36	No	no	no	no	yes	no	no	no	no	no	SVD	4	No	2	3	36	same fac	8	Yes	no	Rural	#NULL!	3	2	1	2	2	1	1	1	1
1	1	Dessie	3000	56	38	No	no	no	no	no	no	no	no	no	no	CS	4	No	1	8	36	same fac	5	Yes	no	Urban	#NULL!	3	3	2	1	2	1	1	1	2
1	1	Tehuled	3000	24	40	yes	no	yes	no	no	no	no	no	no	no	SVD	5	No	2	8	32	same fac	8	yes	no	Urban	#NULL!	3	2	2	2	2	1	1	1	2
1	1	Dessie	2400	27	38	No	no	no	no	no	no	no	no	no	no	SVD	4	No	3	1	36	same fac	7	Yes	no	Rural	#NULL!	2	2	2	2	2	1	1	1	1
1	1	Tenta	3115	28	38	No	no	yes	no	no	no	no	no	no	no	SVD	5	No	6	1	36	Reffere	8	yes	no	Urban	#NULL!	3	2	2	2	2	1	1	2	1
2	1	kemissie	1000	28	37	No	yes	yes	no	no	no	no	Yes	no	no	SVD	4	No	3	1	35.5	Reffere	9	Yes	no	Urban	#NULL!	1	2	1	2	2	1	1	1	1
3	1	Dessie	3360	26	40	No	no	no	no	no	no	no	no	no	no	CS	5	No	5	1	36	same fac	5	yes	no	Urban	#NULL!	3	2	2	1	2	1	1	2	1
2	1	Tenta	3000	35	38	No	no	no	no	yes	no	no	no	no	no	SVD	6	No	2	2	36	Reffere	8	yes	no	Urban	#NULL!	3	3	2	2	2	1	1	1	1
1	1	Dessie	1500	45	38	No	no	no	yes	no	no	no	no	no	no	CS	5	No	2	3	33	same fac	7	Yes	yes	Urban	#NULL!	1	3	2	2	2	1	1	1	1
1	1	Dessie	1905	26	36	No	no	no	no	yes	no	no	no	no	no	SVD	5	No	3	1	35	Reffere	8	Yes	no	Rural	#NULL!	2	2	1	2	2	1	1	1	1
1	1	Dessie	2565	36	34	No	no	no	no	yes	no	no	Yes	yes	no	SVD	5	No	2	4	36.3	same fac	7	yes	no	Urban	#NULL!	3	3	1	2	2	1	1	1	1
2	1	Kobo	2580	28	38	No	no	yes	no	yes	no	no	no	no	no	SVD	2	No	1	1	33.9	same fac	8	yes	no	Urban	#NULL!	3	2	2	2	1	1	1	1	1
1	1	Batie	4315	21	41	No	no	no	no	no	no	no	no	no	no	SVD	3	No	2	2	35.3	Reffere	9	No	no	Rural	#NULL!	4	2	2	2	1	1	1	1	1
1	1	Kombolch	2875	38	39	No	no	no	no	no	no	no	no	yes	no	SVD	4	No	2	4	36.2	same fac	8	yes	no	Rural	#NULL!	3	3	2	2	2	1	1	1	1
2	1	Dessie	3010	30	38	No	yes	yes	no	no	yes	no	no	no	no	SVD	3	No	3	8	37.5	same fac	8	yes	no	Rural	#NULL!	3	2	2	2	1	3	1	1	2
1	1	Kombolch	1400	24	38	No	yes	no	no	no	no	no	no	yes	no	CS	5	No	2	5	36.5	same fac	8	yes	yes	Rural	#NULL!	1	2	2	2	2	2	1	1	1
1	1	Afar	1350	21	37	yes	yes	yes	no	yes	no	no	no	no	no	Instrume	6	No	2	3	37.8	same fac	7		no	Rural	#NULL!	1	2	1	2	2	3	1	1	1
3	1	Dessie	2545	29	35	No	no	no	no	no	no	no	no	no	no	SVD	1	No	1	1	37	same fac	7	yes	no	Urban	#NULL!	3	2	1	2	1	2	1	1	1
1	1	Dessie	3180	23	41	No	no	yes	no	no	no	no	Yes	no	no	SVD	5	No	2	2	37.6	same of	9	yes	no	Urban	#NULL!	3	2	2	2	2	3	1	1	1
1	1	Tenta	1721	23	39	No	yes	yes	no	no	no	no	no	no	no	SVD	2	No	1	3	37.9	same fac	9	yes	no	Rural	#NULL!	2	2	2	2	1	3	1	1	1
11	1	Dessie	2510	25	39	No	no	yes	no	no	yes	no	Yes	no	no	SVD	1	No	1	11	37.9	same fac	5	yes	no	Urban	#NULL!	3	2	2	1	1	3	2	1	2
2	1	Dessie	3000	26	39	No	no	no	no	no	no	no	no	no	no	SVD	4	No	3	1	33	same fac	6	yes	no	Urban	#NULL!	3	2	2	1	2	1	1	1	1
1	1	Dessie	3170	26	36	No	no	no	no	no	no	no	no	no	no	SVD	3	No	3	21	34.6	same fac	9	yes	no	Urban	#NULL!	3	2	1	2	1	1	1	1	2
8	1	woreilu	2600	19	34	No	no	yes	no	yes	yes	no	no	no	no	SVD	4	No	2	10	33	same fac	9	yes	no	Rural	#NULL!	3	1	1	2	2	1	2	1	2
1	1	Haik	2300	28	40	No	no	no	no	no	no	no	no	no	no	SVD	4	No	1	4	36	Reffere	5	no	no	Rural	#NULL!	2	2	2	1	2	1	1	1	1
1	1	Dessie	1430	28	38	No	no	no	no	no	no	no	no	no	no	SVD	2	No	2	1	36	same fac	9	yes	no	Rural	#NULL!	1	2	2	2	1	1	1	1	1
1	1	woreilu	2500	23	41	No	no	yes	no	no	no	no	no	no	no	SVD	3	No	5	2	33.9	same fac	9	yes	no	Urban	#NULL!	3	2	2	2	1	1	1	2	1
1	1	Dessie z	2040	24	41	No	no	yes	no	no	yes	no	Yes	no	no	CS	4	No	1	3	36.2	same fac	8	yes	no	Rural	#NULL!	2	2	2	2	2	1	1	1	1
2	1	Tehuled	2390	25	40	No	no	no	no	no	no	no	no	no	no	SVD	6	No	2	5	37	Reffere	9	yes	no	Rural	#NULL!	2	2	2	2	2	2	1	1	1
2	1	Dessie	1500	36	37	No	no	no	no	yes	no	no	no	no	no	SVD	5	No	2	3	36	Reffere	8	yes	yes	Rural	#NULL!	1	3	1	2	2	1	1	1	1
1	1	Delanta	1600	21	29	yes	no	no	no	no	no	Yes	Yes	no	no	SVD	2	No	2	2	35	same fac	9	yes	no	Rural	#NULL!	2	2	1	2	1	1	1	1	1
3	1	kemissie	1800	23	36	No	no	no	no	no	no	no	Yes	no	no	SVD	1	No	1	1	34	same fac	8	yes	no	Rural	#NULL!	2	2	1	2	1	1	1	1	1
1	1	Dessie	1535	28	38	No	no	no	no	no	no	no	no	no	no	SVD	2	No	3	2	45	Reffere	9	yes	yes	Urban	#NULL!	2	2	2	2	1	3	1	1	1
1	1	Dessie	3030	19	39	No	no	no	no	no	no	no	no	no	no	SVD	3	No	2	2	35.8	Reffere	9	yes	no	Urban	#NULL!	3	1	2	2	1	1	1	1	1
1	1	Dessie	3690	25	42	yes	no	yes	no	yes	yes	no	no	no	no	SVD	2	No	5	4	34	same fac	6	yes	no	Urban	#NULL!	3	2	2	1	1	1	1	2	1
1	1	Dessie	2500	23	36	No	no	yes	no	yes	no	no	no	no	no	SVD	2	No	2	5	36	same fac	8	yes	no	Urban	#NULL!	3	2	1	2	1	1	1	1	1
1	1	Dessie	3000	56	38	yes	no	no	no	no	no	no	no	no	no	CS	4	No	1	2	36	same fac	8	yes	no	Urban	#NULL!	3	3	2	2	2	1	1	1	1
1	1	Dessie	3000	24	40	yes	no	no	no	no	yes	no	no	no	no	SVD	1	No	2	8	32	same fac	9	yes	no	Urban	#NULL!	3	2	2	2	1	1	1	1	2
1	1	Dessie	2400	27	38	No	no	no	no	no	yes	no	no	no	yes	SVD	2	No	3	8	36	same fac	8	yes	no	Urban	#NULL!	2	2	2	2	1	1	1	1	2
1	1	Tenta	3115	28	38	No	no	yes	no	no	no	no	no	no	no	SVD	2	No	6	1	36	Reffere	8	yes	no	Urban	#NULL!	3	2	2	2	1	1	1	2	1
2	1	kemissie	1000	28	37	No	no	yes	no	no	no	no	no	no	no	SVD	1	No	3	1	35.5	Reffere	5	yes	no	Urban	#NULL!	1	2	1	1	1	1	1	1	1
3	1	Dessie	3360	26	40	No	no	no	no	no	no	no	no	no	no	CS	1	No	5	1	36	same fac	7	yes	yes	Rural	#NULL!	3	2	2	2	1	1	1	2	1
1	1	Tenta	3000	35	38	No	no	no	no	yes	no	no	Yes	yes	yes	SVD	2	No	2	1	36	Reffere	9	yes	no	Rural	#NULL!	3	3	2	2	1	1	1	1	1
1	1	Dessie	4315	45	38	No	no	no	no	no	no	no	no	no	no	CS	4	No	2	2	33	same fac	8	yes	no	Rural	#NULL!	4	3	2	2	2	1	1	1	1
1	1	Dessie	2875	26	36	No	no	no	no	yes	yes	no	no	no	no	SVD	4	No	3	3	35	Reffere	8	yes	yes	Rural	#NULL!	3	2	1	2	2	1	1	1	1
2	1	Dessie	3010	36	34	No	no	no	no	yes	no	no	no	no	no	SVD	4	No	2	1	36.3	same fac	7	yes	no	Rural	#NULL!	3	3	1	2	2	1	1	1	1
1	1	Kobo	1400	28	38	No	no	no	yes	yes	no	no	no	no	no	SVD	5	No	1	4	33.9	same fac	8	yes	no	Urban	#NULL!	1	2	2	2	2	1	1	1	1
1	1	Batie	1350	21	41	No	no	no	yes	no	yes	no	Yes	no	no	SVD	4	No	2	1	35.3	Reffere	9	yes	no	Rural	#NULL!	1	2	2	2	2	1	1	1	1
1	1	Kombolch	3545	38	39	No	yes	no	no	no	no	no	no	no	no	SVD	5	No	2	4	36.2	same fac	8	Yes	no	Rural	#NULL!	3	3	2	2	2	1	1	1	1
3	1	Dessie	2545	30	38	No	yes	yes	no	no	no	no	no	no	no	SVD	4	No	3	8	37.5	same fac	5	yes	no	Urban	#NULL!	3	2	2	1	2	3	1	1	2
1	1	Kombolch	3180	24	38	No	yes	yes	no	no	no	no	no	no	no	CS	5	No	2	5	36.5	same fac	6	Yes	no	Rural	#NULL!	3	2	2	1	2	2	1	1	1
1	1	Afar	2150	21	37	yes	no	yes	no	yes	no	no	no	no	no	Instrume	4	No	2	3	37.8	same fac	8	Yes	no	Rural	#NULL!	2	2	1	2	2	3	1	1	1
11	1	Dessie	2510	29	35	No	no	no	no	no	no	no	no	no	no	SVD	4	No	1	3	37	same fac	9	yes	no	Rural	#NULL!	3	2	1	2	2	2	2	1	1
2	1	Dessie	3000	23	41	No	yes	yes	no	no	yes	no	no	no	no	SVD	5	No	3	2	37.9	Reffere	9	No	no	Rural	#NULL!	3	2	2	2	2	3	1	1	1
1	1	Kutaber	3170	25	36	No	yes	no	no	no	no	no	no	no	no	CS	4	No	3	5	37.9	same fac	8	yes	no	Rural	#NULL!	3	2	1	2	2	3	1	1	1
1	1	Dessie	2300	25	39	No	no	yes	no	no	yes	no	no	no	no	SVD	6	No	1	11	34.6	Reffere	9	yes	no	Rural	#NULL!	2	2	2	2	2	1	1	1	2
2	1	Dessie	2810	26	39	No	no	yes	no	no	no	no	no	no	no	SVD	4	No	2	1	33	same fac	7		no	Urban	#NULL!	3	2	2	2	2	1	1	1	1
1	1	Dessie	2700	26	36	No	no	no	no	no	no	no	Yes	no	no	SVD	6	No	3	4	36	same fac	9	yes	no	Urban	#NULL!	3	2	1	2	2	1	1	1	1
1	1	woreilu	2000	19	34	No	no	yes	no	yes	no	no	no	no	no	SVD	4	No	6	8	36.6	same fac	7	yes	no	Urban	#NULL!	2	1	1	2	2	2	1	2	2
2	1	Haik	1430	28	40	No	no	yes	no	no	no	no	no	no	no	SVD	4	No	2	5	38.2	same fac	8	yes	no	Urban	#NULL!	1	2	2	2	2	3	1	1	1
1	1	Dessie	2500	32	40	No	no	no	no	no	yes	no	no	no	yes	SVD	5	No	5	3	35.5	Reffere	8	yes	yes	Urban	#NULL!	3	2	2	2	2	1	1	2	1
1	1	woreilu	2390	23	41	No	no	no	no	no	no	no	no	no	no	SVD	3	No	2	5	36.1	Reffere	8	yes	no	Urban	#NULL!	2	2	2	2	1	1	1	1	1
1	1	Dessie z	2300	24	41	No	no	no	no	yes	no	no	no	no	no	SVD	4	No	1	3	37	same fac	7	yes	no	Rural	#NULL!	2	2	2	2	2	2	1	1	1
1	1	Dessie	2700	30	40	No	no	yes	no	yes	no	no	no	no	no	SVD	3	No	4	11	37	same fac	8	no	no	Urban	#NULL!	3	2	2	2	1	2	1	2	2
1	1	Delanta	1600	19	39	No	no	yes	no	no	no	no	no	no	no	CS	2	No	2	10	36	same fac	5	yes	no	Rural	#NULL!	2	1	2	1	1	1	1	1	2
1	1	kemissie	2805	25	36	No	no	yes	no	yes	no	no	no	no	no	SVD	2	No	1	8	34	Reffere	8	yes	no	Rural	#NULL!	3	2	1	2	1	1	1	1	2
1	1	Dessie	1535	23	36	No	no	yes	no	no	no	no	Yes	no	no	SVD	2	No	3	3	35	same fac	8	yes	no	Rural	#NULL!	2	2	1	2	1	1	1	1	1
1	1	Dessie	3030	25	37	No	no	yes	no	no	no	no	no	no	no	SVD	3	No	2	1	34	same fac	7	yes	no	Urban	#NULL!	3	2	1	2	1	1	1	1	1
1	1	Kombolch	1800	19	39	No	no	yes	no	no	no	no	no	no	no	SVD	6	No	3	1	34	same fac	8	Yes	no	Rural	#NULL!	2	1	2	2	2	1	1	1	1
2	1	Dessie	2500	92	38	No	yes	yes	no	no	no	no	no	no	no	SVD	2	No	2	1	36	same fac	5	yes	no	Urban	#NULL!	3	3	2	1	1	1	1	1	1
1	1	Afar	3000	25	34	No	no	yes	no	no	no	no	no	no	no	SVD	5	No	2	5	36	same fac	5	yes	no	Urban	#NULL!	3	2	1	1	2	1	1	1	1
1	1	Dessie	3000	56	38	yes	no	yes	no	no	no	no	no	no	no	SVD	1	No	5	11	36	same fac	8	Yes	yes	Rural	#NULL!	3	3	2	2	1	1	1	2	2
3	1	Kutaber	2000	24	40	yes	no	yes	no	no	yes	no	no	no	no	SVD	4	No	4	4	36	Reffere	7	ye	no	Rural	#NULL!	2	2	2	2	2	1	1	2	1
1	1	Tenta	2500	27	38	No	no	yes	no	no	yes	no	no	no	yes	SVD	3	No	1	12	35.8	same fac	8	Yes	no	Urban	#NULL!	3	2	2	2	1	1	1	1	2
3	1	Dessie	2275	28	38	No	no	no	no	no	no	no	no	no	no	SVD	4	No	2	1	34.5	same fac	7	Yes	no	Rural	#NULL!	2	2	2	2	2	1	1	1	1
1	1	Dessie	1000	29	37	No	no	no	no	no	no	no	no	no	no	CS	2	No	3	5	36	same fac	8	yes	no	Urban	#NULL!	1	2	1	2	1	1	1	1	1
1	1	Dessie	2710	28	38	No	no	no	no	yes	no	no	no	no	no	SVD	3	No	3	1	36	Reffere	7	No	no	Rural	#NULL!	3	2	2	2	1	1	1	1	1
1	1	woreilu	3400	35	38	No	no	no	no	no	no	no	Yes	no	yes	SVD	1	No	1	1	34.5	same fac	9	yes	no	Urban	#NULL!	3	3	2	2	1	1	1	1	1
1	1	Dessie z	1500	24	40	No	no	no	no	no	no	no	no	no	no	CS	2	No	2	1	35.9	same fac	9	yes	no	Urban	#NULL!	1	2	2	2	1	1	1	1	1
1	1	Tenta	2875	26	36	No	no	no	no	no	no	no	no	no	no	SVD	2	No	2	2	36	same fac	9	Yes	no	Urban	#NULL!	3	2	1	2	1	1	1	1	1
2	1	Dessie	3010	36	34	No	no	no	no	yes	no	no	no	no	no	SVD	1	No	3	1	36	same fac	5	yes	no	Rural	#NULL!	3	3	1	1	1	1	1	1	1
2	1	Delanta	1400	28	38	No	no	no	no	yes	no	no	no	no	no	SVD	2	No	2	1	36.6	same fac	9	Yes	no	Rural	#NULL!	1	2	2	2	1	2	1	1	1
1	1	Delanta	1350	21	41	No	no	no	no	no	no	no	Yes	no	no	CS	3	No	2	1	36	same of	9	Yes	no	Urban	#NULL!	1	2	2	2	1	1	1	1	1
2	1	Dessie	2040	38	39	No	no	no	no	yes	yes	no	no	no	no	SVD	1	No	2	2	33.3	same fac	5	yes	no	Urban	#NULL!	2	3	2	1	1	1	1	1	1
1	1	Albuko	2750	30	38	No	no	no	no	no	no	no	no	no	no	SVD	2	No	1	3	36.2	same fac	9	yes	no	Urban	#NULL!	3	2	2	2	1	1	1	1	1
1	1	kalu	2995	24	38	No	no	no	no	no	no	no	no	no	no	SVD	3	No	2	1	33	same fac	9		no	Rural	#NULL!	3	2	2	2	1	1	1	1	1
2	1	Dessie	2390	21	37	yes	no	no	no	no	yes	no	no	no	no	SVD	1	No	3	4	35	same fac	8	yes	no	Urban	#NULL!	2	2	1	2	1	1	1	1	1
1	1	Dessie	2300	22	38	No	yes	yes	no	no	no	no	no	no	no	SVD	2	No	1	1	36.3	same fac	7	yes	no	Rural	#NULL!	2	2	2	2	1	1	1	1	1
3	1	Dessie	1500	23	41	No	no	no	no	yes	no	no	no	no	no	CS	4	No	3	8	35.3	Reffere	9		no	Rural	#NULL!	1	2	2	2	2	1	1	1	2
1	1	Habru	3070	25	36	No	no	no	no	no	no	no	no	no	no	Instrume	4	No	3	5	36.2	same fac	8	yes	no	Rural	#NULL!	3	2	1	2	2	1	1	1	1
1	1	Dessie	1800	25	39	No	no	no	no	no	no	no	no	no	no	SVD	5	No	1	6	36.5	Reffere	8	yes	no	Rural	#NULL!	2	2	2	2	2	2	1	1	1
1	1	Dessie	2655	26	39	yes	no	no	no	no	no	no	no	no	no	SVD	4	No	2	3	37.8	same fac	3	yes	no	Rural	#NULL!	3	2	2	1	2	3	1	1	1
1	1	Dessie	2805	26	36	No	no	no	no	no	no	no	Yes	no	no	CS	5	No	3	2	36	same fac	9	yes	no	Urban	#NULL!	3	2	1	2	2	1	1	1	1
1	1	Dessie	1400	19	34	No	no	no	no	no	no	no	no	no	no	SVD	4	No	6	5	37	same fac	8	yes	no	Rural	#NULL!	1	1	1	2	2	2	1	2	1
1	1	Tenta	1535	28	40	No	no	yes	no	no	no	no	no	no	no	SVD	5	No	2	3	37.6	same fac	7	yes	no	Rural	#NULL!	2	2	2	2	2	3	1	1	1
1	1	Afar	3030	32	40	No	no	yes	no	no	no	no	no	no	yes	SVD	4	No	5	11	37.3	Reffere	8	yes	no	Urban	#NULL!	3	2	2	2	2	3	1	2	2
1	1	kemissie	1800	23	41	No	no	yes	no	no	no	no	no	no	no	SVD	4	No	2	8	34.6	Reffere	8	yes	no	Urban	#NULL!	2	2	2	2	2	1	1	1	2
1	1	Dessie	2500	24	41	No	no	no	no	no	no	no	no	no	no	SVD	5	No	1	1	33	same fac	6	yes	no	Urban	#NULL!	3	2	2	1	2	1	1	1	1
1	1	Tehuled	3000	30	40	No	no	yes	no	no	no	no	no	no	no	SVD	6	No	4	1	36	same fac	9	yes	no	Urban	#NULL!	3	2	2	2	2	1	1	2	1
1	1	Dessie	3115	19	39	No	no	no	no	no	no	no	no	no	no	CS	4	No	2	1	35.5	same fac	8	yes	no	Urban	#NULL!	3	1	2	2	2	1	1	1	1
1	1	Dessie	2500	25	36	No	yes	no	no	yes	no	no	no	no	no	SVD	5	No	1	2	36.2	Reffere	8	yes	no	Urban	#NULL!	3	2	1	2	2	1	1	1	1
3	1	Dessie	1000	23	36	No	no	yes	no	yes	no	no	no	no	no	SVD	2	No	3	1	37	same fac	9	yes	no	Urban	#NULL!	1	2	1	2	1	2	1	1	1
